# Supplementary material for: An assessment of false discovery rates and statistical significance in label-free quantitative proteomics with combined filters
Source: BMC Bioinformatics. 2009 Feb 2;10:43. doi: 10.1186/1471-2105-10-43 (PMC2645366; doi:10.1186/1471-2105-10-43)
Supplement: Additional File 1 — Table S1. List of the PCS abundance ratios of the sample pair SP/RP for the 1709 detected PCSs. The abundance ratios were calculated for the UL and IS PCSs separately. These ratios were also calculated for each of the four permuted sample-pairings. [file 1471-2105-10-43-S1.xls]

## Sheet: PCS list
protein	peptide sequence	charge	RA1,UL	RA2,UL	RA3,UL	RA4,UL	RA1,IS	RA2,IS	RA3,IS	RA4,IS
MSMEG_0035	R.GGQYPPEQGGYPPQDQGGYPPR.G	3	3.79742	0.651537	3.2715	0.561302	0.952421	0.62674	1.13845	0.749154
MSMEG_0067	R.ILAIDADPDGGNLADR.A	2	0.790033	0.703319	0.915763	0.815248	1.70704	0.833901	1.73744	0.848751
MSMEG_0081	R.ERLDALVADITAEDV	2	3.92085	1.53161	6.21787	2.4289	1.67574	1.346	3.10654	2.49526
MSMEG_0108	K.GVSC#FLVPGDLPGLSFGKPEEK.M	3	0.667537	0.648389	0.634121	0.615931	1.81761	1.16659	1.57642	1.01179
MSMEG_0108	R.ADFYTLFAR.T	2	0.70882	0.294262	0.0263652	0.0109453	0.478471	0.403205	0.342537	0.288654
MSMEG_0109	R.SMASGYAGVQNPLFFR.D	2	3.38935	1.98557	4.14278	2.42694	3.50201	2.19478	4.51516	2.82974
MSMEG_0110	K.VVLDFDDVVQR.S	2	5.22859	5.99573	0.813002	0.932287	0.56467	1.11532	0.41354	0.816813
MSMEG_0110	R.DGATLISLISPALRPDLVEQLGTR.N	3	0.965385	1.1147	0.933105	1.07743	0.994216	0.6782	1.27127	0.867193
MSMEG_0229	K.GTLDVLVDEEEFEAR.K	2	0.723065	0.874989	0.657656	0.795836	0.857678	0.962934	0.694649	0.779898
MSMEG_0229	K.HVDEIGGVPVVMR.A	2	1.26357	1.22553	1.55436	1.50756	0.449621	0.490862	0.564966	0.616788
MSMEG_0229	K.SAGFDSDVFEGTAR.V	2	1.05391	1.60689	1.2697	1.9359	1.11237	3.81098	0.0681968	0.233642
MSMEG_0229	K.SIPGMLMAAAR.L	2	0.810463	0.530851	0.320154	0.2097	0.494966	0.498455	0.39034	0.39309
MSMEG_0229	K.TMAENLAHIAPPDPDGK.V	2	1.66695	1.90964	1.30316	1.49289	0.986941	1.18641	1.31439	1.58005
MSMEG_0229	R.AM#NNPIHPTGGITILHGSLAPEGAVVK.S	4	1.81223	1.53808	1.9266	1.63515	0.793558	0.799827	0.814967	0.821405
MSMEG_0229	R.AMNNPIHPTGGITILHGSLAPEGAVVK.S	3	1.00687	0.847301	0.92447	0.777959	0.979959	0.868239	0.963516	0.85367
MSMEG_0229	R.EAEVELTLDDFTR.V	2	0.824851	0.722272	0.67253	0.588894	0.526689	0.546513	0.468957	0.486609
MSMEG_0229	R.EVIADSVETVVQAER.L	2	0.878495	0.945695	0.850875	0.915962	1.07249	1.20908	0.937835	1.05727
MSMEG_0229	R.EVIADSVETVVQAER.L	3	0.865947	1.08545	0.859593	1.07749	1.14143	1.35027	1.24625	1.47426
MSMEG_0229	R.FSGGTTGLC#VGHIAPEAVDGGPIAFVR.D	3	0.611103	0.5726	0.630805	0.591061	0.768945	0.827385	0.762805	0.820778
MSMEG_0233	K.PIYINFQRPIANK.Q	3	3.93617	1.18463	5.38174	1.61969	0.337155	0.344783	0.151904	0.155341
MSMEG_0233	R.VGDYLVATVDDSTHQMEIR.R	3	0.941929	0.885698	1.00844	0.948235	0.665594	0.64778	0.76092	0.740556
MSMEG_0234	R.AVSVVENLMGDALGK.L	2	0.623777	0.597461	0.640891	0.613853	0.634766	0.711999	0.540331	0.606074
MSMEG_0234	R.TGVGGGAGVYVDTDSK.N	2	2.1829	1.89069	2.94032	2.54672	0.350272	1.24021	0.501207	1.77462
MSMEG_0234	R.VSIDELDWMTPETR.A	2	1.08214	1.95563	0.931173	1.68281	2.78789	2.61021	1.26143	1.18103
MSMEG_0239	K.FIGGHGTTLGGVAVDAGR.F	3	1.06704	1.05111	0.984164	0.969471	1.19239	1.16715	1.20295	1.17748
MSMEG_0239	K.FINSVQLASHLANIGDVR.T	3	0.531113	0.650199	0.0812377	0.0994529	0.804199	0.854552	0.825438	0.877121
MSMEG_0239	R.DLGATLAPQSAFQLLQGVQTLPQR.M	3	1.02655	1.11909	0.452016	0.492761	0.924207	0.968594	0.719012	0.753544
MSMEG_0239	R.FGIDTTFVGGTDPADYAAAVTDR.T	2	1.07181	0.975336	1.70564	1.55212	0.905259	0.745915	1.1869	0.977984
MSMEG_0239	R.HYLPDGPGAVFAFGVK.G	2	0.420121	0.430752	1.26465	1.29665	0.420739	0.441663	0.680971	0.714836
MSMEG_0255	K.LPTGLKDEFDALK.H	2	2.22778	1.22048	2.87127	1.57302	1.80856	1.61975	1.96332	1.75835
MSMEG_0255	K.LPTGLKDEFDALK.H	3	0.362247	0.256983	0.398004	0.282349	3.26909	0.524836	3.63259	0.583195
MSMEG_0255	K.VFFVNWFR.R	2	1.57929	2.24826	1.14576	1.63109	0.260349	13.8637	0.206581	11.0005
MSMEG_0255	R.AELPLIEEWFEFVGEK.L	2	2.03421	0.51489	3.10623	0.786236	2.43353	1.0967	2.76997	1.24832
MSMEG_0255	R.AETVGDDIAWMR.F	2	0.916067	0.813419	1.95161	1.73293	0.527804	1.34431	0.684935	1.74452
MSMEG_0255	R.EIWSFGSGYGGNALLGK.K	2	0.563792	0.686589	0.487854	0.594111	1.03064	1.06695	0.837201	0.866697
MSMEG_0255	R.FLWPGFGENSR.V	2	1.47509	2.79883	2.15127	4.08182	1.43137	2.31227	1.88352	3.04268
MSMEG_0255	R.IASAMAHDEGWLAEHMLILK.L	3	1.2349	1.99271	1.14409	1.84616	1.87299	1.45922	1.61196	1.25586
MSMEG_0317	K.VTTNEESVESQVAAASDERDR.I	3	0.521053	0.400685	0.492703	0.378885	0.736845	0.69674	0.776489	0.734227
MSMEG_0317	K.YSSLYEDDADASVTAR.A	2	1.27043	1.06821	1.90016	1.5977	1.49361	1.53667	1.91267	1.96783
MSMEG_0372	K.AGMIGLAEALAPVLADK.G	2	1.25256	1.6896	1.12949	1.52359	0.801042	0.926942	0.656955	0.760209
MSMEG_0372	K.ELYTFFTPLLR.N	2	0.681249	0.931469	0.679354	0.928878	1.01645	1.13822	0.963013	1.07838
MSMEG_0372	K.GITINAVAPGFIETK.M	2	1.28203	1.21067	1.32004	1.24656	0.909386	0.812124	0.879247	0.785208
MSMEG_0372	K.VGGTALTLDVTADDAVDK.I	2	0.679427	0.721141	3.43809	3.64917	0.934875	1.04291	1.67257	1.86586
MSMEG_0372	R.GATVSLVYLSADAKPGATGLESTMR.F	3	1.63305	1.45109	1.70555	1.5155	0.794596	0.978947	0.775503	0.955425
MSMEG_0372	R.GIGATIAEVFAR.D	2	0.605217	0.731847	0.537754	0.650268	0.956156	1.08003	0.877326	0.990991
MSMEG_0372	R.TALADDYNLVSNNIGGR.W	2	0.659117	0.698452	0.6506	0.689427	2.30537	1.9604	2.46225	2.09381
MSMEG_0372	R.TALADDYNLVSNNIGGR.W	3	0.0863382	0.100978	0.0407737	0.0476876	1.87021	1.77001	1.99992	1.89277
MSMEG_0372	R.VGAADSTPPADWDKPLDGK.V	3	0.834826	0.525786	0.781989	0.492508	1.00886	0.836722	0.823883	0.683304
MSMEG_0372	R.VIGLSSMAGIAGNR.G	2	1.62857	1.05834	1.27775	0.830354	0.941203	1.04877	0.94311	1.0509
MSMEG_0372	R.VVVVGTTPAEAGSVHAQVVQR.A	2	0.955037	1.16943	0.275463	0.3373	5.8679	4.30161	4.52435	3.31669
MSMEG_0372	R.VVVVGTTPAEAGSVHAQVVQR.A	3	0.975347	0.908362	0.917051	0.85407	1.34008	1.24214	1.50248	1.39267
MSMEG_0372	R.VVVVGTTPAEAGSVHAQVVQR.A	4	0.493001	0.345172	0.493373	0.345433	1.11791	0.960737	1.37859	1.18477
MSMEG_0372	R.YRPGDPPLAGSLLIGGSGR.V	3	1.1894	1.04437	1.57369	1.38181	2.77463	3.23502	2.75166	3.20823
MSMEG_0373	K.LNVNGSSLAAGHPFAATGGR.I	3	0.867641	0.872426	0.716454	0.720406	0.748397	0.729033	0.814993	0.793905
MSMEG_0373	K.LPASLGVEIPVNSEPR.T	2	1.31693	1.29625	1.59593	1.57087	0.987996	0.906406	1.0167	0.932741
MSMEG_0373	R.FNLAGEQLGAVIGGAVLK.H	2	0.879426	0.991787	0.782711	0.882714	0.932192	0.845259	0.839767	0.761453
MSMEG_0373	R.TGMSMGEHAAVTAK.A	3	15.0586	21.6674	21.7695	31.3237	1.36625	1.36091	1.59137	1.58514
MSMEG_0386	K.WTLDDGLPALLDWIAK.S	2	2.5554	1.46721	3.18245	1.82723	3.20112	1.1825	7.39117	2.73031
MSMEG_0386	R.LFQPAQVVHLAAETGTAQSLSEATR.H	3	0.525749	0.54867	0.506903	0.529002	1.26127	1.36873	1.12468	1.22051
MSMEG_0406	K.GLSLFFVPK.F	2	5.49161	3.86153	0.94758	0.666308	1.95156	1.5307	0.108169	0.084842
MSMEG_0406	R.DQVFNLFEVFGVDK.V	2	0.521408	0.50747	0.546396	0.53179	1.0615	1.36444	1.14243	1.46846
MSMEG_0531	K.IFTIFEGTSEIQR.L	2	0.89172	0.879865	0.653184	0.6445	0.650838	1.04067	0.526336	0.841593
MSMEG_0531	K.LGAFC#SSEPDAGSDVGAIR.T	2	1.58734	1.40383	1.62482	1.43698	1.07956	0.954765	1.3786	1.21924
MSMEG_0531	K.LGAFC*SSEPDAGSDVGAIR.T	2	1.58734	1.40539	1.61666	1.43135	1.08041	0.959635	1.37472	1.22105
MSMEG_0550	R.LDYAYYNPLSLVVR.D	2	1.52142	1.58435	1.82855	1.90419	1.69627	1.33017	2.58549	2.02748
MSMEG_0640	K.SVTAQTLIGLTR.A	2	2.77022	1.76614	2.54691	1.62377	1.24762	0.890992	2.05079	1.46458
MSMEG_0643	K.DAGADEVADAHVDK.I	2	0.254086	0.360345	0.216858	0.307547	2.19581	3.1692	2.61485	3.77399
MSMEG_0643	K.DAGADEVADAHVDK.I	3	0.240003	0.268557	0.372284	0.416577	2.77965	4.32358	3.00874	4.67991
MSMEG_0643	K.MNELLTQQLTDETK.K	2	0.297741	0.288271	0.295601	0.286199	1.24012	1.10106	1.20614	1.07088
MSMEG_0643	R.IGEYYHDVLTQLGFNATLK.V	3	0.313753	0.478959	0.317208	0.484233	0.723861	1.00918	0.649752	0.905859
MSMEG_0643	R.SYHHVLFNQDFTSFALK	3	0.0629762	0.0308548	0.640237	0.31368	0.624297	0.531759	0.969325	0.825645
MSMEG_0688	K.AIVVINPNNPTGAVYSR.E	2	2.08501	1.37052	2.53105	1.66371	2.16159	1.71728	3.29316	2.61626
MSMEG_0709	K.EAGQIAGLNVLR.I	2	1.96806	2.08398	2.30894	2.44493	0.417079	0.398399	0.345845	0.330355
MSMEG_0709	R.HVGTDWNIEIDDKK.Y	3	0.816743	0.685135	0.871707	0.731243	2.13193	1.92671	1.20032	1.08477
MSMEG_0710	K.ANVVSELLGVLDDLDR.A	2	1.59709	1.11758	2.57969	1.80517	1.36399	1.2686	2.76164	2.5685
MSMEG_0710	R.EPAATPQGSAPASAAPETGGDSDEVTELK.A	3	5.99642	1.59197	9.66305	2.56541	1.49946	1.16546	3.40948	2.65003
MSMEG_0759	K.ALEPAEVLENLLEQAEGFK.H	2	1.45284	1.08134	1.67813	1.24902	1.09857	0.88803	1.5337	1.23977
MSMEG_0759	K.ALEPAEVLENLLEQAEGFK.H	3	1.15615	0.98013	1.34975	1.14426	1.14942	1.09329	1.43944	1.36914
MSMEG_0759	R.AEPVYEELPGWWEDISGAR.E	2	1.13915	0.979962	1.19915	1.03158	1.12091	1.03465	1.45342	1.34157
MSMEG_0759	R.KALEPAEVLENLLEQAEGFK.H	3	0.884886	0.867212	0.889401	0.871637	0.917523	0.827513	1.08608	0.979533
MSMEG_0759	R.VADVLDEQVLAEK.I	2	0.8308	0.794506	0.754919	0.72194	0.878826	0.855845	1.02005	0.993373
MSMEG_0759	R.VNGITDYFLTK.L	2	0.666172	0.652316	0.811793	0.794908	0.664511	0.496091	1.41839	1.0589
MSMEG_0766	R.EKPQYVVAAESGVIAADALIAAAER.G	3	1.15524	9.90468	1.46277	12.5414	1.10672	1.14809	1.14364	1.18639
MSMEG_0769	K.YPFLQSHPQYELAK.R	3	0.99631	1.0302	0.838688	0.867215	0.940697	0.86575	1.10359	1.01567
MSMEG_0769	R.IPAPLPDGVSQATIGVR.G	2	1.24412	1.107	1.28272	1.14135	1.1199	1.10011	1.22241	1.2008
MSMEG_0769	R.VLGGAILGDQEYIDGPVQK.L	2	1.41076	1.05313	1.95601	1.46017	1.65409	1.26731	1.85225	1.41913
MSMEG_0769	R.YGNPTISMFEER.L	2	3.54322	2.27958	6.58234	4.23484	0.956801	0.72225	1.69459	1.27918
MSMEG_0777	K.GASIYDVPEGGIPVYIAAGGPVVAK.Y	2	1.33231	1.26928	1.55218	1.47874	1.54864	1.25255	1.64772	1.33269
MSMEG_0777	K.GASIYDVPEGGIPVYIAAGGPVVAK.Y	3	1.13764	0.948133	1.22896	1.02424	1.128	1.13366	1.21468	1.22078
MSMEG_0777	K.ISYDTDPELALENTR.F	2	1.24553	1.24707	1.28667	1.28825	1.26371	1.2417	1.31008	1.28726
MSMEG_0777	K.NLVLGTSVLTPTFR.Y	2	1.41784	1.42837	1.20741	1.21638	1.24175	1.31534	1.15923	1.22793
MSMEG_0777	K.WGLNHLVFHAPGHDQR.R	2	1.05521	1.04788	1.19182	1.18354	1.30756	1.12312	1.47342	1.26558
MSMEG_0777	K.WGLNHLVFHAPGHDQR.R	4	3.66583	1.09222	2.9771	0.887011	0.745614	0.254956	1.0495	0.358866
MSMEG_0777	R.FWAPLSLTAEQK.H	2	1.01001	1.03557	0.730113	0.748585	1.1134	1.16973	0.98848	1.03849
MSMEG_0777	R.IFLGVGTGEALNEIATGYAGEWPEFK.E	3	1.62942	1.50213	2.1156	1.95032	1.98493	1.55284	2.51292	1.96589
MSMEG_0777	R.WIVASDPDEAVEK.V	2	2.99138	2.29232	3.80576	2.91639	0.47357	0.491086	0.304367	0.315625
MSMEG_0826	K.VNANIGNSAVTSSIAEEVDK.M	2	1.32902	10.8985	1.09286	8.96187	0.647737	0.73651	0.753215	0.856444
MSMEG_0835	K.LVTTTDAFTAEDLLDGAK.T	2	0.986394	1.14551	0.869476	1.00973	1.09416	1.18452	1.00852	1.0918
MSMEG_0835	R.YQQVNGAPGPDQTTMATGDAGSR.V	3	29.4848	4.33872	30.2472	4.45091	0.86277	0.696102	0.693695	0.559689
MSMEG_0880	K.AGAATEVELK.E	2	0.428135	0.526691	0.290682	0.357596	1.76124	2.44143	1.4937	2.07057
MSMEG_0880	K.DETTIVEGAGDAEAIQGR.V	2	0.887819	0.764233	1.1135	0.9585	0.890504	0.833677	1.02936	0.963669
MSMEG_0880	K.DETTIVEGAGDAEAIQGR.V	3	0.565703	0.587851	0.719287	0.747448	0.837454	0.709955	0.970856	0.823047
MSMEG_0880	K.EQIAATAGISAGDQSIGDLIAEAMDK.V	3	0.856839	1.09916	0.902488	1.15772	0.87498	0.941597	0.844999	0.909334
MSMEG_0880	K.GYISGYFVTDAER.Q	2	0.568943	0.555537	0.653287	0.637895	0.74394	0.73819	0.76202	0.75613
MSMEG_0880	K.KTDDVAGDGTTTATVLAQALVR.E	2	0.49359	0.514293	0.64191	0.668834	0.845415	0.971965	0.886405	1.01909
MSMEG_0880	K.KTDDVAGDGTTTATVLAQALVR.E	3	0.419977	0.460256	0.302929	0.331982	0.768525	0.883238	0.719167	0.826512
MSMEG_0880	K.KTDDVAGDGTTTATVLAQALVR.E	4	0.245174	0.371504	0.436286	0.66109	0.740112	1.59166	0.516491	1.11075
MSMEG_0880	K.KWGAPTITNDGVSIAK.E	2	0.600269	0.433093	0.517265	0.373206	1.52062	1.19539	1.93534	1.52141
MSMEG_0880	K.KWGAPTITNDGVSIAK.E	3	0.257988	0.244607	0.166888	0.158233	0.868044	0.752212	0.864305	0.748972
MSMEG_0880	K.LAGGVAVIK.A	2	0.553558	0.998507	0.2832	0.510837	23.0069	4.12174	28.6281	5.12879
MSMEG_0880	K.QIALNGGLEPGVVAEK.V	2	0.297682	0.262077	0.391976	0.345093	0.980872	0.766021	1.06602	0.832517
MSMEG_0880	K.TDDVAGDGTTTATVLAQALVR.E	2	0.376556	0.297867	0.492782	0.389805	0.962107	0.897672	0.962023	0.897593
MSMEG_0880	K.TDDVAGDGTTTATVLAQALVR.E	3	0.394714	0.378212	0.385408	0.369295	1.03904	1.10518	0.807398	0.858797
MSMEG_0880	K.VIQSGKPLLIIAEDVEGEALSTLVVNK.I	3	1.12209	0.742141	1.04586	0.691721	1.01406	0.927805	1.29513	1.18497
MSMEG_0880	K.VIQSGKPLLIIAEDVEGEALSTLVVNK.I	4	0.58885	0.64428	0.728955	0.797573	0.949662	1.06035	1.10227	1.23074
MSMEG_0880	K.VSNLPAGHGLNAATGEYEDLLAAGVADPVK.V	2	0.597116	0.368564	0.988563	0.610181	2.2452	1.52062	3.12575	2.117
MSMEG_0880	K.VSNLPAGHGLNAATGEYEDLLAAGVADPVK.V	4	0.591158	0.57831	0.559889	0.547721	1.20167	1.16265	1.52201	1.4726
MSMEG_0880	K.VVVTKDETTIVEGAGDAEAIQGR.V	3	0.492654	0.430227	0.594447	0.519121	1.02945	0.905375	1.11579	0.981313
MSMEG_0880	K.WGAPTITNDGVSIAK.E	2	0.669231	0.670362	0.704515	0.705706	0.901289	0.935701	0.922532	0.957755
MSMEG_0880	R.KVVVTKDETTIVEGAGDAEAIQGR.V	3	0.0269549	0.0236781	0.0731757	0.0642802	0.920998	1.03643	1.18876	1.33775
MSMEG_0880	R.KVVVTKDETTIVEGAGDAEAIQGR.V	4	0.231882	0.206881	0.274039	0.244493	0.724908	0.744058	0.926026	0.95049
MSMEG_0880	R.QEAVLEDPYILLVSSK.V	2	0.585635	0.563409	0.583069	0.56094	1.04213	1.03838	1.01435	1.0107
MSMEG_0880	R.SALQNAASIAALFLTTEAVVADKPEK.A	3	0.783259	0.617932	0.783963	0.618488	0.998244	0.848254	1.09147	0.92747
MSMEG_0880	R.SALQNAASIAALFLTTEAVVADKPEK.A	4	0.679112	0.600654	0.652272	0.576916	0.805714	0.777131	0.927457	0.894554
MSMEG_0900	K.ILSYIEIGK.S	2	1.17849	6.5362	1.70742	9.46976	0.222076	0.259515	0.429857	0.502326
MSMEG_0900	K.SPNIFFSDVMAAADDFQDK.A	2	0.993393	1.52033	1.06333	1.62737	0.826959	0.785515	0.841949	0.799753
MSMEG_0900	R.ETLNADIPLAIDHFR.Y	2	1.15134	0.82729	0.890463	0.639836	1.12343	1.14861	1.40332	1.43477
MSMEG_0900	R.SLIQSDIFDEFLELAAIR.T	2	2.79508	1.08372	3.13868	1.21694	2.35568	1.57541	4.2797	2.86214
MSMEG_0900	R.YFENPTPVTGQVFC#EVAR.S	2	0.784444	0.720116	0.979758	0.899413	1.16642	1.10372	1.15923	1.09692
MSMEG_0900	R.YFENPTPVTGQVFC*EVAR.S	2	0.777543	0.721856	0.973289	0.903583	1.19326	1.14722	1.1998	1.15351
MSMEG_0903	K.FTGPNSLEVALNDGGTEK.V	2	1.04201	1.10957	1.10529	1.17695	0.995991	1.09442	0.971096	1.06706
MSMEG_0903	K.NYGVDVTIVEFLPR.A	2	1.65724	0.849434	1.78135	0.913048	1.29194	0.839204	1.64308	1.0673
MSMEG_0903	K.TFGISGEATFDYGAAFDR.S	2	1.45346	1.24334	1.13653	0.972226	1.434	1.39117	1.49157	1.44703
MSMEG_0903	K.VEFSNAIIATGSSTR.L	2	0.908295	0.899596	0.901065	0.892435	0.987607	0.958796	0.977364	0.948852
MSMEG_0903	K.VEFSNAIIATGSSTR.L	3	0.298276	0.539219	0.278424	0.503332	0.143895	0.158318	0.293231	0.322623
MSMEG_0903	K.WDLTVNELAR.N	2	0.920327	0.939239	0.84613	0.863516	0.74701	0.89907	0.628913	0.756934
MSMEG_0903	K.YGELLGGHLIGPDVSELLPELTLAQK.W	3	0.966181	1.19229	0.958291	1.18255	1.03568	0.981265	1.01416	0.960874
MSMEG_0903	K.YWGGVC#LNVGC#IPSK.A	2	0.919056	0.857389	0.921205	0.859394	0.929488	0.966673	0.982343	1.02164
MSMEG_0903	K.YWGGVC*LNVGC*IPSK.A	2	0.928769	0.875552	0.96115	0.906078	0.901881	0.908575	1.02099	1.02857
MSMEG_0903	R.AAQLGLNTAIVEPK.Y	2	0.627529	0.603192	0.525094	0.504729	0.880834	0.782764	0.819925	0.728637
MSMEG_0903	R.ATFC#QPQVASFGLTEEQAR.D	2	1.44441	1.18981	1.92877	1.5888	1.1691	1.2455	1.04247	1.1106
MSMEG_0903	R.ATFC*QPQVASFGLTEEQAR.D	2	1.44139	1.19067	1.92474	1.58994	1.23181	1.16303	1.10964	1.04769
MSMEG_0903	R.LVPGTSLSENVVTYETQILSR.E	2	1.01684	0.89698	1.07539	0.948621	0.960519	0.971246	0.918121	0.928375
MSMEG_0903	R.LVPGTSLSENVVTYETQILSR.E	3	0.74862	0.833221	0.752622	0.837675	0.793799	0.957896	0.601827	0.726239
MSMEG_0903	R.TNVGHIYAIGDVTGK.L	2	0.644633	0.604659	0.604284	0.566813	0.767493	0.731036	0.667717	0.635999
MSMEG_0903	R.TNVGHIYAIGDVTGK.L	3	0.789621	0.846443	0.749031	0.802931	0.443922	0.557411	0.419762	0.527074
MSMEG_0911	K.AMIAAGVAGSHWEDQLASEK.K	2	1.4045	0.928318	1.44937	0.957971	2.16036	2.13803	2.1009	2.07919
MSMEG_0911	K.AMIAAGVAGSHWEDQLASEK.K	3	2.14289	1.14404	2.50134	1.33541	1.02291	0.957725	1.33545	1.25036
MSMEG_0911	K.VEGDTSVENWLAPIVADGEAGFGGALNVYELQK.A	3	12.9563	1.10942	15.1427	1.29663	2.205	2.25525	4.53455	4.6379
MSMEG_0911	R.IATTVDPNSSTTALAGSTEEGQFH.-	3	2.90315	1.30096	3.28593	1.47249	0.987678	0.533784	2.08778	1.12832
MSMEG_0911	R.IATTVDPNSSTTALAGSTEEGQFH	2	3.3499	1.09296	3.18718	1.03987	3.0153	4.20369	3.50122	4.88112
MSMEG_0911	R.IATTVDPNSSTTALAGSTEEGQFH	3	2.0593	1.04543	2.80137	1.42215	1.4617	0.876152	2.33433	1.39921
MSMEG_0911	R.LAADVADVPTVVIAR.T	2	0.762973	0.687778	0.827626	0.746059	0.703524	0.731214	0.761874	0.791861
MSMEG_0911	R.LAADVADVPTVVIAR.T	3	0.940115	0.293989	1.28639	0.402275	0.0692798	0.113422	0.0642086	0.10512
MSMEG_0911	R.NQM*SAYVELQER.E	2	40.5999	43.8749	29.3936	31.7646	58.7718	28.219	63.6907	30.5808
MSMEG_0911	R.NQMSAYVELQER.E	2	1.84005	1.17148	2.81263	1.79068	2.13072	1.7938	2.37657	2.00078
MSMEG_0911	R.TDAEAATLITSDVDER.D	2	1.97447	0.901302	2.73667	1.24923	0.773126	0.554012	1.49585	1.07191
MSMEG_0911	R.TDAEAATLITSDVDER.D	3	3.04379	0.2409	56.613	4.48063	32.6728	21.5328	0.664552	0.437968
MSMEG_0911	R.TDAEAATLITSDVDERDQPFITGER.T	3	0.493192	0.690772	0.739712	1.03605	0.480911	0.424997	0.764948	0.67601
MSMEG_0913	K.YDVNVIGITLSK.A	2	0.956717	0.790789	0.968979	0.800924	2.63419	1.8524	3.23705	2.27634
MSMEG_0913	R.IVSIGAFEAFK.A	2	1.89872	1.59867	1.93097	1.62582	1.81978	1.46541	1.3356	1.07552
MSMEG_0913	R.LQGWEEFNEPVDR.I	2	1.71166	1.43217	1.81792	1.52108	1.39724	1.12865	1.80223	1.45579
MSMEG_0919	K.AAESYADQATATYNK.L	2	2.93161	3.62109	2.44735	3.02294	4.19871	6.10368	4.16898	6.06045
MSMEG_0919	K.LQEELPSQFGELR.E	2	1.1335	1.09018	1.20998	1.16374	1.16555	1.2268	1.25179	1.31757
MSMEG_0919	R.VETYTDQAVELTQEALGTVASQTR.A	3	1.01751	0.991084	1.12797	1.09867	1.30699	1.68097	1.30741	1.68152
MSMEG_0969	K.VAEHGLSFGAPTPSETELAAEIIDR.V	3	1.33396	1.11925	1.6117	1.35229	0.851603	0.798452	0.905794	0.849261
MSMEG_0969	K.VMSGGLPAAAFGGR.T	2	0.362112	0.605298	0.097977	0.163776	0.64627	0.630382	0.561588	0.547782
MSMEG_0969	R.FITSAGGYWLTDADGNR.Y	2	2.74186	2.85122	3.67473	3.8213	2.39295	1.89069	3.45902	2.733
MSMEG_0969	R.LAGLLTGALTEAGVAHQVQR.A	2	1.90652	1.47653	2.56166	1.98392	1.84098	1.70588	3.20335	2.96828
MSMEG_0969	R.LAGLLTGALTEAGVAHQVQR.A	3	0.909801	1.04794	0.719544	0.828792	0.910449	1.16535	0.500561	0.640703
MSMEG_0969	R.SGWYGLDPVEADLLTFGK.V	2	0.876807	0.95256	1.04689	1.13734	1.15649	1.22827	1.12078	1.19034
MSMEG_1028	K.IDSEYNGYSAIAIR.S	2	1.02757	0.764948	1.21848	0.90706	1.73099	1.12455	2.17143	1.41068
MSMEG_1028	K.NWQSINATQFLGEFLR.S	2	1.22828	1.19319	1.3206	1.28287	1.34364	1.33294	1.48286	1.47105
MSMEG_1028	K.NWQSINATQFLGEFLR.S	3	1.37209	1.11175	1.70452	1.38111	1.13044	1.23993	1.15826	1.27045
MSMEG_1028	K.VYGDAVIAADGAYSPIK.R	2	3.83282	3.02265	5.00413	3.94637	2.88072	1.96548	4.05582	2.76724
MSMEG_1028	K.VYGDAVIAADGAYSPIKR.A	3	0.745572	0.768399	0.920661	0.94885	0.973904	1.12707	0.997755	1.15467
MSMEG_1028	R.SEMHANRPDSDSLDIYLK.L	3	2.50792	1.93895	2.25238	1.74138	1.14632	1.19679	1.27984	1.33619
MSMEG_1028	R.SEMHANRPDSDSLDIYLK.L	4	2.93471	2.36837	2.33568	1.88494	0.6815	0.633984	0.855151	0.795528
MSMEG_1028	R.VTVFSPSEWELSFPR.R	2	0.883558	1.14504	0.818622	1.06089	1.25269	1.3512	1.18195	1.27489
MSMEG_1028	R.VTVFSPSEWELSFPR.R	3	0.736643	0.395083	1.41782	0.760418	1.17726	0.959699	1.46046	1.19056
MSMEG_1028	R.YDLVIAGGGPSGSAAAWQAAQTGAK.V	3	1.99094	0.699783	2.71912	0.955725	1.6275	0.655342	2.39567	0.964656
MSMEG_1030	R.GVDFLILEK.A	2	5.87316	4.2819	3.32312	2.42276	0.752043	0.598063	1.34793	1.07194
MSMEG_1030	R.RLDPSEFEFLDQR.V	2	0.854498	0.83816	0.951364	0.933173	0.516561	0.591935	0.457928	0.524746
MSMEG_1030	R.RLDPSEFEFLDQR.V	3	0.0496999	0.0713651	0.00455524	0.00654096	0.105606	0.0883948	0.378063	0.316448
MSMEG_1030	R.VNNAFPQWLR.N	2	1.31248	0.715357	1.5176	0.827156	1.90692	1.35851	2.04219	1.45488
MSMEG_1030	R.YVGQAIAAVDK.A	2	0.215486	0.124816	0.446533	0.258646	1.66229	1.66979	0.399513	0.401316
MSMEG_1033	K.ALMNLGYEALFPR.D	2	2.40741	2.26717	2.23964	2.10918	1.48136	1.3541	1.30959	1.19708
MSMEG_1033	K.VPVSNDIQSWHTLTDNEK.Q	3	1.45596	1.59188	1.48165	1.61996	1.38039	1.66832	1.31717	1.59192
MSMEG_1033	R.GLALVDEEKKQELK.D	2	0.864698	0.769632	0.460692	0.410043	0.586207	0.569524	0.55091	0.535231
MSMEG_1033	R.LTGNFWLPEK.V	2	0.923877	0.898197	0.676531	0.657727	0.999515	1.16112	0.879898	1.02216
MSMEG_1037	K.AEWGVPNYPVVPGHEIAGVVTEVGSEVTK.Y	4	3.56879	2.53366	3.17136	2.2515	1.9135	1.51886	3.36054	2.66746
MSMEG_1037	K.AGLEQYC#TGTGMVGTYNAIDR.D	2	9.47887	17.3831	8.5959	15.7638	1.39179	0.743481	1.07756	0.575621
MSMEG_1037	K.AM*GADVTVLSQSLK.K	2	0.402142	0.356942	0.502155	0.445713	1.39323	0.964859	1.79855	1.24556
MSMEG_1037	K.AMGADVTVLSQSLK.K	2	1.09443	0.735432	1.16863	0.785289	1.00672	1.12983	0.887015	0.99548
MSMEG_1037	K.LDGALVELGLPEHPMEVPAFPLLAQR.R	3	1.54901	1.33868	1.72339	1.48939	1.17413	1.03133	1.42045	1.24769
MSMEG_1037	K.VAVIGLGGLGHVAVK.L	2	1.7366	1.00758	1.99123	1.15532	2.10837	1.40709	2.02094	1.34874
MSMEG_1037	K.VAVIGLGGLGHVAVK.L	3	2.4749	1.91444	2.04806	1.58427	1.03898	1.3331	1.40916	1.80807
MSMEG_1037	R.DGTPTHGGYSGAIVVDENYVLR.I	3	1.6691	1.67559	2.2304	2.23907	2.21553	2.19491	2.58819	2.56411
MSMEG_1037	R.FVIDTASLR.S	2	0.889054	0.508461	2.02768	1.15966	0.257444	0.184975	0.424208	0.304796
MSMEG_1037	R.IPDSLPLDAAAPLLC#AGITTYSPLR.H	2	3.61566	55.0384	3.28156	49.9527	5.52148	1.90212	7.74581	2.66838
MSMEG_1037	R.IPDSLPLDAAAPLLC#AGITTYSPLR.H	3	1.36307	0.994227	1.44334	1.05278	1.92995	1.39371	2.40368	1.73582
MSMEG_1037	R.IPDSLPLDAAAPLLC*AGITTYSPLR.H	3	1.44116	0.949775	1.74188	1.14796	2.051	0.603672	5.96322	1.75516
MSMEG_1037	R.LGASAYYATSDPETFDK.L	2	1.26098	1.08511	1.63156	1.40401	1.69419	1.44258	1.98853	1.6932
MSMEG_1041	R.GVSDYPVTGLELR.V	2	1.1677	1.2155	0.661554	0.688633	1.37257	1.67041	0.937262	1.14064
MSMEG_1041	R.VATLAGLPASVLDEVAEQLELTPGAR.T	3	2.11231	1.16644	2.50944	1.38574	1.34114	0.849526	2.22798	1.41128
MSMEG_1049	K.LPFLSGWR.R	2	2.64495	150.845	1.05645	60.2505	4.93584	48.4132	8.02466	78.7099
MSMEG_1049	R.AAALEAVVDLHTFDPADLER.M	3	1.55813	0.871189	1.53043	0.855701	0.713947	0.824393	1.25362	1.44755
MSMEG_1049	R.FVFAGEPTTVGNR.Y	2	0.598096	0.590632	0.57909	0.571862	1.01716	1.00514	1.06246	1.0499
MSMEG_1052	K.SPSGVSSFQALTMSLAGR.V	2	1.43579	1.08516	1.61385	1.21973	0.853734	0.812874	0.570052	0.542769
MSMEG_1052	R.GIYSNEAGQGTGPHAAAAAEVTHPAK.Q	4	0.664836	0.717183	0.909512	0.981125	1.23819	1.4912	1.03464	1.24606
MSMEG_1090	R.LEEVEPLLTAFVTTTPELALEQAK.A	3	0.935451	0.646495	1.33432	0.922154	1.40054	0.839331	1.55901	0.934297
MSMEG_1133	R.FGATFSGANDEQIER.L	2	0.785464	0.940877	1.02363	1.22617	1.21533	1.13743	1.18563	1.10963
MSMEG_1216	K.LNDLIAQTDMETFYGPIK.F	2	1.02428	0.965517	1.22972	1.15917	0.842453	0.792826	0.917241	0.863208
MSMEG_1296	R.GDFSGAHLTGDQSQVLPTDSQK.Q	3	1.54921	1.22935	1.61592	1.28228	1.3716	1.52512	1.60165	1.78092
MSMEG_1299	R.VPAIDISPYVTQGSASSR.A	2	1.16626	1.10747	1.35011	1.28205	1.0709	1.04944	1.15372	1.1306
MSMEG_1319	R.IPAAGLLLEQGPLR.H	2	0.884027	0.988765	0.870868	0.974047	0.882452	1.00081	0.76815	0.871176
MSMEG_1345	R.ETPVELTFNQVAK.-	2	1.04947	1.00486	0.995152	0.952848	1.13923	1.28517	1.206	1.3605
MSMEG_1345	R.ETPVELTFNQVAK.I	2	1.04951	1.01248	1.01361	0.977848	1.29487	1.05361	1.35736	1.10445
MSMEG_1345	R.LKPGDWYVIHSYAGYENK.V	4	1.467	1.98694	0.959415	1.29946	2.49662	1.25468	2.9074	1.46111
MSMEG_1345	R.MELNDESWGAVR.N	2	0.948648	0.77933	0.516325	0.424169	1.02751	0.991125	0.682154	0.657999
MSMEG_1345	R.PSPLSLDDVVK.F	2	0.48951	0.448712	0.237115	0.217352	0.587362	0.663502	0.314774	0.355579
MSMEG_1347	K.VTVSTTTGPGIPVDPSVTR.N	2	1.49939	1.1686	2.50347	1.95115	1.0493	0.468872	2.87457	1.28448
MSMEG_1368	K.ITIVPDDGGEEVVYDK.L	2	1.18184	0.954179	1.22104	0.98583	0.621507	0.60244	0.816397	0.79135
MSMEG_1401	K.LIQPVAM*DEGLR.F	2	0.455071	0.470927	0.732849	0.758385	0.486968	0.546926	0.389264	0.437192
MSMEG_1401	K.LIQPVAMDEGLR.F	2	0.929693	0.853113	0.526422	0.483061	0.677296	0.600379	0.463659	0.411004
MSMEG_1401	K.LLDQGQAGDNVGLLLR.G	2	0.888327	1.05398	0.868545	1.03051	0.825586	0.891782	0.799457	0.863557
MSMEG_1401	K.LLDQGQAGDNVGLLLR.G	3	1.00523	0.927765	0.922077	0.85102	0.805398	0.924657	0.77781	0.892984
MSMEG_1401	K.SDAVDDEELIELVEM#EVR.E	2	1.56107	1.38064	1.75741	1.55428	0.947501	0.998941	0.947212	0.998637
MSMEG_1401	K.SDAVDDEELIELVEM#EVR.E	3	1.68469	68.9594	2.32883	95.3259	0.919115	1.03466	0.938825	1.05685
MSMEG_1401	K.SDAVDDEELIELVEM*EVR.E	2	1.56799	1.39182	1.75994	1.5622	0.945784	0.996392	0.943643	0.994137
MSMEG_1401	K.SDAVDDEELIELVEM*EVR.E	3	1.78325	1.19608	2.36961	1.58936	0.924425	1.07047	0.969098	1.1222
MSMEG_1401	K.SDAVDDEELIELVEMEVR.E	2	1.10739	0.947607	1.12537	0.962995	0.903065	0.889731	0.916269	0.90274
MSMEG_1401	K.SDAVDDEELIELVEMEVR.E	3	0.928605	0.819254	0.992122	0.875291	0.764985	0.795335	0.801979	0.833797
MSMEG_1401	K.SVEELM*EAVDASIPDPVR.E	2	2.1988	1.68158	2.56077	1.95841	0.744825	0.785183	0.929847	0.98023
MSMEG_1401	K.SVEELMEAVDASIPDPVR.E	2	1.37783	1.47322	1.35311	1.44679	0.875395	0.872156	0.900709	0.897377
MSMEG_1401	K.SVEELMEAVDASIPDPVR.E	3	1.24867	1.25603	1.36211	1.37013	0.85047	0.824793	0.859383	0.833436
MSMEG_1401	K.TTVTGVEMFR.K	2	1.0674	2.15112	1.09484	2.20642	0.700675	0.967175	0.438571	0.60538
MSMEG_1401	K.VLHDKFPDLNESR.A	3	0.372671	0.301097	0.289825	0.234162	0.456125	0.5577	0.359697	0.439799
MSMEG_1401	R.AFDQIDNAPEER.Q	2	0.442976	0.392421	0.439966	0.389755	0.755056	0.728778	0.64619	0.623701
MSMEG_1401	R.ELLAAQDFDEEAPVVR.V	2	0.879698	0.890245	0.80481	0.814459	0.921189	0.934929	0.927984	0.941826
MSMEG_1401	R.ELLAAQDFDEEAPVVR.V	3	0.859236	0.884212	0.821133	0.845001	0.946435	1.14187	0.883143	1.06551
MSMEG_1401	R.ETDKPFLM#PVEDVFTITGR.G	3	0.894309	1.07425	0.83128	0.998537	0.711031	0.885947	0.604551	0.753273
MSMEG_1401	R.ETDKPFLM*PVEDVFTITGR.G	3	0.783604	1.2597	0.735778	1.18282	0.619011	0.758907	0.457557	0.560965
MSMEG_1401	R.ETDKPFLMPVEDVFTITGR.G	2	2.22447	2.35957	2.56705	2.72296	1.17312	1.12295	1.31388	1.25768
MSMEG_1401	R.ETDKPFLMPVEDVFTITGR.G	3	1.61703	2.2004	1.72822	2.3517	0.861104	0.938681	0.823524	0.897715
MSMEG_1401	R.GITINISHVEYQTDK.R	2	1.13849	0.934112	1.30845	1.07356	1.26079	1.11709	1.41167	1.25076
MSMEG_1401	R.GITINISHVEYQTDK.R	3	1.40785	1.25669	1.42679	1.2736	0.894885	0.999117	0.839227	0.936976
MSMEG_1401	R.GITINISHVEYQTDKR.H	3	0.691915	0.552828	0.487505	0.389508	0.757544	0.803447	0.733134	0.777557
MSMEG_1401	R.GQVVVKPGTTTPHTEFEGQVYILSK.D	3	1.01789	1.02757	1.10385	1.11434	1.01643	1.02526	1.11423	1.12392
MSMEG_1401	R.GQVVVKPGTTTPHTEFEGQVYILSK.D	4	0.843357	0.905242	0.916201	0.98343	0.99892	0.861805	0.918282	0.792236
MSMEG_1401	R.GVINVNEEVEIVGIRPETTK.T	2	1.25507	1.30576	1.5147	1.57587	0.869631	0.962905	0.854558	0.946215
MSMEG_1401	R.GVINVNEEVEIVGIRPETTK.T	3	0.936261	0.888517	0.901244	0.855285	0.70661	0.764404	0.672294	0.727281
MSMEG_1401	R.HYAHVDAPGHADYIK.N	3	0.634968	0.850349	0.402526	0.539063	0.366594	0.607984	0.216715	0.359415
MSMEG_1401	R.HYAHVDAPGHADYIK.N	4	0.711612	0.829079	0.494272	0.575862	0.385347	0.628731	0.246407	0.402037
MSMEG_1401	R.KLLDQGQAGDNVGLLLR.G	2	0.389293	0.375245	0.567965	0.54747	0.679132	0.5108	1.07198	0.806273
MSMEG_1401	R.KLLDQGQAGDNVGLLLR.G	3	0.677328	0.700293	0.604948	0.625459	0.67822	1.09921	0.76392	1.2381
MSMEG_1401	R.QVGVPYILVALNK.S	2	0.714999	0.719986	0.606881	0.611114	1.07217	1.14357	0.984018	1.04955
MSMEG_1401	R.TKPHVNIGTIGHVDHGK.T	3	0.340949	0.634503	0.176116	0.327751	0.249653	0.66094	0.118192	0.312905
MSMEG_1401	R.TKPHVNIGTIGHVDHGK.T	4	0.636906	0.733778	0.423939	0.488418	0.311955	0.603528	0.226043	0.437317
MSMEG_1401	R.TTDVTGVVTLPEGTEMVMPGDNTDISVK.L	3	3.60751	2.25663	3.87924	2.4266	0.742539	0.622424	0.776834	0.651171
MSMEG_1416	K.GSGIEVDNGVVC#DEVGR.T	2	1.06397	0.878977	0.697405	0.576144	0.599251	0.704766	0.471778	0.554847
MSMEG_1416	R.IGSFPDLQGIR.V	2	1.43978	1.01538	1.10505	0.779313	0.462214	0.552784	0.763724	0.913375
MSMEG_1416	R.LADGSELPYDELVIATGLVPK.R	2	0.83002	1.14009	0.706772	0.970804	1.12365	1.09405	1.05005	1.02239
MSMEG_1416	R.PSVDWLKGSGIEVDNGVVCDEVGR.T	3	1.08712	1.16848	1.02718	1.10405	1.33182	1.4831	1.07241	1.19422
MSMEG_1416	R.TSAPHVWAIGDVASWR.D	3	0.144992	0.125922	0.26995	0.234444	0.188424	0.638865	0.160432	0.543955
MSMEG_1424	R.GGIDSALMGLGR.S	2	0.729706	1.1747	1.3627	2.19371	2.12952	2.42503	1.88779	2.14976
MSMEG_1436	R.KVIKPVAGQFAAAGVNPR.R	3	0.217343	0.165098	0.25273	0.191979	0.105491	0.124737	0.152377	0.180178
MSMEG_1439	R.ATVGEVGNAEQSNINWGK.A	2	1.17168	1.1339	0.927656	0.897746	1.39597	1.419	1.05903	1.0765
MSMEG_1439	R.GASVSDFAEITR.S	2	1.20216	2.12105	1.4333	2.52886	0.570661	0.699286	0.861647	1.05586
MSMEG_1439	R.SAGVSIQLLGK.E	2	1.26242	1.87779	2.20926	3.28617	0.825243	1.36343	0.921818	1.52299
MSMEG_1439	R.TANIALLHYLDGEK.R	2	1.57565	1.65388	1.59585	1.67509	2.2359	1.72839	2.49873	1.93156
MSMEG_1439	R.TANIALLHYLDGEK.R	3	4.92321	2.81243	5.71592	3.26527	1.73051	1.82408	1.977	2.0839
MSMEG_1439	R.TANIALLHYLDGEKR.Y	3	0.945721	1.00007	1.04116	1.10099	1.39817	1.19439	1.66901	1.42576
MSMEG_1439	R.TANIALLHYLDGEKR.Y	4	0.812723	1.06365	0.256533	0.335739	1.37158	1.51495	1.43209	1.58178
MSMEG_1442	K.DYVKEDVAIR.K	2	0.924147	0.967297	0.584762	0.612066	1.75129	2.5956	1.4749	2.18597
MSMEG_1442	K.NPESQAQLVAQGVAEQLSNR.V	2	1.57656	1.36252	2.68511	2.32058	1.94729	2.30127	1.87348	2.21405
MSMEG_1442	K.NPESQAQLVAQGVAEQLSNR.V	3	1.05999	1.13131	1.03893	1.10883	1.30437	1.25351	1.14001	1.09555
MSMEG_1442	R.AATSDAPAAGTAAAAEAPAESTES	2	3.39991	1.07694	3.19061	1.01064	2.27615	1.34236	1.56805	0.924757
MSMEG_1442	R.AATSDAPAAGTAAAAEAPAESTES	3	2.78292	0.997487	3.30015	1.18288	2.34536	1.59515	0.883793	0.601094
MSMEG_1442	R.AGIADVEIER.T	2	3.93285	1.55758	4.41554	1.74874	1.12283	1.24068	0.648054	0.716074
MSMEG_1476	R.GLDPDTINTLADQAPLLR.E	2	1.08828	1.11271	1.0876	1.11202	1.37097	1.34008	1.07976	1.05544
MSMEG_1476	R.VDSPGGSVTGSETVWR.E	2	0.786154	2.74018	0.52602	1.83347	1.03788	1.2941	0.960369	1.19746
MSMEG_1476	R.VQLPAAAPGPVQELR.D	2	0.766777	0.495958	1.04763	0.677616	0.323447	0.259112	1.5063	1.20669
MSMEG_1498	K.ADYGPLVTEAALNR.V	2	0.95962	0.843136	1.5075	1.32452	0.663351	0.632494	0.716163	0.682849
MSMEG_1498	K.FIDLVNQNADELAR.L	2	0.826743	0.920005	0.976601	1.08677	0.873526	0.856181	0.848518	0.831671
MSMEG_1512	R.FNETTPYNPSSPYSSTK.A	2	3.50208	1.769	2.42869	1.2268	0.35171	0.327565	0.248703	0.231629
MSMEG_1512	R.TSSITVLDALTYAGSR.E	2	2.79881	2.32623	1.87245	1.55629	1.34012	1.40845	1.06274	1.11693
MSMEG_1512	R.YAIDPSTLQDELGWAPK.H	2	1.03392	1.01419	1.04025	1.02041	0.961977	1.26718	1.0876	1.43267
MSMEG_1524	-.M#LISQRPTLSEETVAENR.S	3	1.53091	1.27135	1.05756	0.878258	1.01288	0.888739	1.00735	0.883884
MSMEG_1524	-.M*LISQRPTLSEETVAENR.S	3	1.49182	1.26002	1.0106	0.853569	0.988571	0.867971	0.962475	0.845058
MSMEG_1524	-.MLISQRPTLSEETVAENR.S	2	1.72611	1.34894	1.82057	1.42276	1.36453	1.36737	2.23766	2.24232
MSMEG_1524	-.MLISQRPTLSEETVAENR.S	3	1.18546	1.03845	1.05131	0.920934	1.24943	1.28411	1.29255	1.32844
MSMEG_1524	K.EDVTDIILNLK.G	2	1.05626	1.26817	0.905058	1.08664	1.01497	1.16682	0.86113	0.989966
MSMEG_1524	K.GLVVSSDDDEPVTMYLR.K	2	1.70219	1.70028	1.62625	1.62442	0.946685	1.00942	0.874071	0.931995
MSMEG_1524	K.LIIDVETK.N	2	1.04442	0.799128	0.860049	0.658061	1.62751	1.1801	2.09089	1.51609
MSMEG_1524	R.DALASAGGTLVELFGLAR.E	2	0.944565	1.22083	0.825833	1.06737	1.186	1.10184	1.11921	1.03979
MSMEG_1524	R.DALASAGGTLVELFGLAR.E	3	0.737672	1.10087	0.713049	1.06412	1.09088	1.18704	0.977067	1.0632
MSMEG_1524	R.EGVHTVGELVAR.T	2	2.71505	3.15606	3.26003	3.78957	2.90682	2.92223	3.62487	3.6441
MSMEG_1524	R.EGVHTVGELVAR.T	3	1.16118	1.29695	0.772025	0.862297	1.96721	2.53203	1.77146	2.28009
MSMEG_1524	R.FVIEPLEPGFGYTLGNSLR.R	2	0.843666	0.936385	0.843478	0.936176	1.1755	1.11243	1.20428	1.13966
MSMEG_1524	R.FVIEPLEPGFGYTLGNSLR.R	3	0.972167	0.82339	1.1205	0.949024	1.01112	0.890865	1.34985	1.18931
MSMEG_1524	R.IDGVLHEFTTVPGVK.E	2	0.981264	0.961792	0.966891	0.947705	1.12281	1.13202	1.26445	1.27482
MSMEG_1524	R.IDGVLHEFTTVPGVK.E	3	1.03056	1.17245	1.02154	1.1622	1.10461	1.15581	1.08235	1.13251
MSMEG_1524	R.IPVDSIYSPVLK.V	2	0.954947	0.983482	0.974755	1.00388	0.774327	0.995472	0.842847	1.08356
MSMEG_1524	R.PTLSEETVAENR.S	2	4.71269	3.0339	5.10547	3.28676	3.42593	4.7648	5.13096	7.13618
MSMEG_1524	R.TLLSSIPGAAVTSIR.I	2	1.03425	1.12383	0.952481	1.03498	0.979312	1.02233	0.924593	0.965212
MSMEG_1524	R.TLLSSIPGAAVTSIR.I	3	1.16026	1.38325	0.971173	1.15783	0.819207	0.790565	0.857899	0.827904
MSMEG_1574	K.NMIDKDEYPATAAIEAR.C	3	7.14098	2.36725	7.32459	2.42811	0.761686	0.554276	0.750528	0.546156
MSMEG_1574	K.YGLTYPGVGFVVWR.N	2	0.672514	0.933483	0.637985	0.885554	0.986325	0.928087	0.873155	0.821599
MSMEG_1574	R.AGYTQVMQC#LSQTAR.W	2	2.49847	2.07474	2.34633	1.9484	1.48386	1.16793	1.78403	1.40419
MSMEG_1574	R.AHGWQVPAYTMPEGAEDVVVLR.V	3	1.02448	1.38524	0.795011	1.07496	0.963783	0.948357	0.870081	0.856155
MSMEG_1574	R.ALKDDIITVLGQLDALKPR.G	3	0.854776	1.23364	0.774856	1.1183	0.846156	1.06134	0.694686	0.871354
MSMEG_1574	R.ALKDDIITVLGQLDALKPR.G	4	0.768808	0.785616	0.710863	0.726404	0.811159	0.999179	0.655067	0.806906
MSMEG_1574	R.DSEHFELISDGSAIPVVAFR.L	3	1.02764	1.2004	0.909315	1.06218	0.970404	1.18946	0.720472	0.88311
MSMEG_1574	R.GQFDQLQPFAH.-	2	0.457371	0.374874	0.500411	0.410151	0.974365	0.98463	0.701212	0.708599
MSMEG_1574	R.GQFDQLQPFAH	2	0.425436	0.373845	0.583906	0.513098	0.95146	0.958518	0.687216	0.692313
MSMEG_1574	R.LNLATFVTTWMDPEAEK.L	2	1.35761	1.8153	1.28874	1.72321	1.07632	0.966184	1.06205	0.953375
MSMEG_1574	R.LPDEAMDPSAAYR.F	2	3.35634	1.35763	3.6218	1.465	0.263147	0.322197	0.124278	0.152166
MSMEG_1574	R.PGNQVVGQYYNFLR.L	2	1.15268	1.19876	1.11232	1.15679	1.06732	0.988368	0.984586	0.911758
MSMEG_1574	R.VNYLGGDMPTFTLNFSR.P	2	1.17677	1.30264	1.00387	1.11124	0.722255	0.721578	0.672311	0.671681
MSMEG_1583	K.AADAVSEALLASATPVDDKK.A	2	1.10978	1.1461	1.04447	1.07866	0.440401	0.367708	0.732545	0.61163
MSMEG_1583	K.AADAVSEALLASATPVDDKK.A	3	1.18909	1.46243	0.971688	1.19505	0.978993	1.00758	0.926865	0.953928
MSMEG_1583	K.AAVEEGIVTGGGAALVQAR.S	2	1.23651	0.906132	1.46725	1.07522	0.972561	0.92436	0.857849	0.815334
MSMEG_1583	K.DSTVIVDGGGTAEAIADR.V	2	7.3983	7.2415	4.02059	3.93538	4.34945	2.51982	4.63185	2.68342
MSMEG_1583	K.GQGFNAATLEFGDLVSAGVVDPAK.V	2	0.821266	16.5208	0.74175	14.9212	0.773578	0.918176	0.641755	0.761712
MSMEG_1583	K.ISSLPDLLPLLEK.V	2	0.866471	1.03608	0.901614	1.0781	0.814523	0.962153	0.728972	0.861096
MSMEG_1583	K.SFGGPQVTNDGVTIAR.E	2	0.675759	0.569693	0.361899	0.305096	0.938652	0.843082	0.773955	0.695153
MSMEG_1583	K.TNDVAGDGTTTATVLAQALVR.A	2	0.244828	0.246442	0.271147	0.272935	0.589326	0.659788	0.524518	0.587233
MSMEG_1583	K.TNDVAGDGTTTATVLAQALVR.A	3	0.209618	0.276778	0.248264	0.327807	0.782802	0.789823	0.592954	0.598272
MSMEG_1583	K.VAEAGKPLLIVAEDVEGEALSTLVVNAIR.K	4	3.10901	2101.15	2.42216	1636.96	1.78355	0.890529	3.10609	1.55088
MSMEG_1583	R.DEQVGELVGEAMTK.V	2	2.34093	1.89273	2.68559	2.17139	0.550946	0.485473	0.612335	0.539568
MSMEG_1583	R.DKISSLPDLLPLLEK.V	2	0.673388	0.648875	0.809296	0.779835	0.438355	0.440096	0.755109	0.758109
MSMEG_1583	R.DKISSLPDLLPLLEK.V	3	0.333984	0.820814	0.417944	1.02716	6.27486	1.96809	4.14417	1.29981
MSMEG_1583	R.EIDLEDPYENLGAQLVK.S	2	0.757231	0.854389	0.600995	0.678107	1.02315	1.15636	0.893782	1.01015
MSMEG_1583	R.EVGLEVLGSAR.R	2	1.05356	1.16378	0.806567	0.890948	0.472056	0.587778	0.348681	0.434159
MSMEG_1583	R.M*ILTTETAVVDKPADEDEHGHGHHHGHAH	5	39.107	4.28188	51.1953	5.60545	11.0948	1.55404	26.3005	3.6839
MSMEG_1583	R.MILTTETAVVDKPADEDEHGHGHHHGHAH	5	18.6236	1.67385	28.852	2.59316	269.33	4.05545	438.378	6.60092
MSMEG_1583	R.NVAAGANPIALGSGISK.A	2	0.609849	0.515648	0.39234	0.331736	0.623086	0.646793	0.414473	0.430243
MSMEG_1583	R.RAM#EAGVDKLADAVK.V	2	1.42491	1.46581	1.39688	1.43697	0.841601	0.819752	0.837634	0.815888
MSMEG_1602	K.EGVSAEAALGLLR.R	2	0.636132	0.722149	0.543673	0.617188	0.762581	0.606369	0.684898	0.544599
MSMEG_1602	R.AAAAALVEAGADAVK.V	2	0.80048	0.867422	0.620446	0.672332	0.800744	0.820296	0.563119	0.576868
MSMEG_1602	R.FEVDQSKPVSEVMTK.A	2	0.482176	0.396799	0.50045	0.411837	0.169803	0.223028	0.350466	0.46032
MSMEG_1602	R.FEVDQSKPVSEVMTK.A	3	0.359148	0.431009	0.371366	0.445672	6.70091e-05	7.48932e-05	0.0269408	0.0301106
MSMEG_1602	R.GPLGTVIHQLTGGLR.A	2	0.811272	0.730903	0.874353	0.787735	0.624215	0.768165	0.697668	0.858557
MSMEG_1602	R.GPLGTVIHQLTGGLR.A	3	1.59577	0.72688	1.49678	0.681793	0.637533	0.686356	0.251551	0.270815
MSMEG_1602	R.ISGLPVVDDTGELVGIITNR.D	2	0.627913	0.995191	0.605222	0.959228	0.897954	0.664248	0.90037	0.666035
MSMEG_1602	R.ISGLPVVDDTGELVGIITNR.D	3	0.828344	0.871667	0.670512	0.70558	0.712346	0.735674	0.719038	0.742585
MSMEG_1602	R.NLPVAEQAGQVETVK.R	2	0.921049	0.83358	0.9237	0.835979	0.84067	0.880614	0.844768	0.884907
MSMEG_1602	R.VPLVSSAMDTVTESR.M	2	2.32957	2.01148	2.58316	2.23044	0.505098	0.623484	0.718961	0.887473
MSMEG_1603	K.TFISELDVPVVAGGVLDHR.T	3	1.11393	1.22766	1.08077	1.19111	2.22258	1.24408	2.07318	1.16045
MSMEG_1603	R.FEIPVIAHPTDALVSPEFAIEMGR.L	3	1.59463	1.48716	1.47179	1.3726	0.871228	0.777245	1.12394	1.00269
MSMEG_1603	R.LGGLGVLNGEGLIGR.H	2	2.87115	2.89485	6.36147	6.41397	0.778237	0.575221	1.03198	0.762773
MSMEG_1603	R.LLQQLHAAPLDPDLLGAAVAR.I	3	0.593473	0.857532	0.490755	0.709111	0.925334	1.04805	0.772634	0.875104
MSMEG_1603	R.RTYELEDVTIVPSR.R	2	1.10147	0.786075	1.58301	1.12973	0.996134	0.827668	1.15559	0.960153
MSMEG_1603	R.YVHVLADGDIHSSGDLAK.A	3	5.07737	3.10141	5.76433	3.52102	5.23956	3.38027	5.55522	3.58391
MSMEG_1603	R.YVHVLADGDIHSSGDLAK.A	4	0.815835	0.732185	0.866065	0.777265	1.5312	1.26102	1.76296	1.45189
MSMEG_1605	R.DPDTAARLRAEDDAVDAEHR.H	3	9.01012	8.54585	5.48056	5.19816	7.35516	6.88639	6.24815	5.84994
MSMEG_1610	R.ELGLPEEIVAR.Q	2	0.558926	0.551372	0.628552	0.620056	0.846368	0.856993	0.84303	0.853614
MSMEG_1610	R.FLEALTGVTNPEGK.R	2	1.03288	1.00227	0.963204	0.934665	1.10018	1.02999	1.17741	1.10229
MSMEG_1610	R.LAGVQYHPEVLHSPHGQQVLSR.F	3	0.306666	0.282867	0.362673	0.334527	1.62984	1.74869	1.81357	1.94582
MSMEG_1610	R.LAGVQYHPEVLHSPHGQQVLSR.F	5	0.958573	0.892917	0.662627	0.617241	1.35556	1.2748	1.49654	1.40739
MSMEG_1610	R.VVLDITSKPPGTIEWE	2	0.226332	0.424599	0.68847	1.29157	0.927311	0.880198	1.09794	1.04215
MSMEG_1610	R.VYSEVVPHTAGVEEIK.A	2	1.40679	0.763676	1.82472	0.990549	0.510687	0.529926	0.596312	0.618776
MSMEG_1652	K.AFVNALTLHSHVANIGDVR.S	3	1.29058	1.18122	1.2846	1.17575	0.891282	0.887359	0.857754	0.853978
MSMEG_1652	K.FPGFTEPDPSYHGVVFAELGAPAYALK.A	3	1.02976	0.903912	1.07479	0.943441	1.65482	1.13734	1.93073	1.32697
MSMEG_1652	K.LGIETTFVENPDDLESWR.A	2	0.789771	0.812916	0.831511	0.855879	1.08232	0.91045	1.13242	0.952592
MSMEG_1652	K.LGIETTFVENPDDLESWR.A	3	1.24845	0.962034	1.57242	1.21168	1.46128	2.67443	0.998791	1.82799
MSMEG_1652	K.VAEFLENHPDVSSVNYAGLPSSPWYELGR.K	3	1.20903	0.973479	1.44485	1.16336	1.13868	0.96425	1.40473	1.18954
MSMEG_1652	R.DLGSAAAPFNAFLIAQGLETLSLR.V	3	0.906844	0.735118	1.19325	0.967285	1.04273	0.764133	1.6562	1.2137
MSMEG_1652	R.IGNPTTDVVEQR.I	2	2.23588	2.26048	2.20874	2.23305	1.89763	1.19399	2.28367	1.43688
MSMEG_1652	R.LYGGTYNLLHYTLPK.L	2	0.911521	1.01839	0.96541	1.07859	1.56685	1.25571	1.316	1.05467
MSMEG_1652	R.SLVIHPASTTHQQLSPEEQLSTGVTPGLVR.L	3	1.03572	0.786425	1.10904	0.842097	0.911217	0.727488	1.29888	1.03698
MSMEG_1652	R.SLVIHPASTTHQQLSPEEQLSTGVTPGLVR.L	4	0.852616	0.799947	0.647913	0.607889	0.886616	0.909054	0.89816	0.920891
MSMEG_1662	K.APFEPLTPGGFR.A	2	0.840038	0.766915	0.623423	0.569156	0.835278	0.836853	0.920416	0.922151
MSMEG_1662	K.LYDLPIVGDVR.G	2	1.22078	1.09491	1.29401	1.16059	0.895935	0.833028	1.02567	0.953657
MSMEG_1662	R.GEGFFYGIELVK.D	2	1.17571	0.769225	1.76246	1.15311	0.793942	0.705072	1.34142	1.19126
MSMEG_1662	R.GFLTPALWEAGLYC#R.A	2	0.610679	0.662659	0.545571	0.592009	0.765936	0.81908	0.719936	0.769888
MSMEG_1662	R.GFLTPALWEAGLYC*R.A	2	0.650375	0.702425	0.517922	0.559371	0.73846	0.789507	0.667504	0.713646
MSMEG_1662	R.VFFTTGGGEAVESAWK.L	2	1.16734	1.12368	1.01109	0.973273	0.761396	0.926902	0.732495	0.891718
MSMEG_1665	K.LADEHAEQFVAEEVSQTGKPVR.L	3	0.635826	0.696189	0.806831	0.883428	1.22446	1.02194	1.52716	1.27457
MSMEG_1665	K.LADEHAEQFVAEEVSQTGKPVR.L	4	0.602342	0.602743	0.741419	0.741912	1.07563	0.949152	0.8953	0.790027
MSMEG_1665	R.AAFPAWAGATPAER.S	2	0.445733	0.509207	0.418612	0.478225	0.895287	0.868594	0.84081	0.815741
MSMEG_1665	R.ELYDDFVAGVAEVMGK.I	2	2.15238	3.08842	1.94245	2.7872	0.851298	1.04312	0.768046	0.94111
MSMEG_1665	R.LASEAGLPDGVFNVVTGSGAEVGTALAGHR.D	3	0.965985	0.888844	0.89996	0.828092	0.974371	1.02807	0.962752	1.01581
MSMEG_1670	K.EAIDAVLDLEK.M	2	0.743728	0.742144	0.415972	0.415086	0.464719	0.518692	0.630933	0.70421
MSMEG_1670	K.LPDITEFAR.T	2	0.280654	0.242651	0.329116	0.28455	0.608972	0.709382	0.390805	0.455244
MSMEG_1670	K.TTSNAHTLTGDGLGIVFR.K	2	0.912447	1.02475	1.1703	1.31435	1.42941	1.16946	1.59361	1.3038
MSMEG_1670	K.TTSNAHTLTGDGLGIVFR.K	3	0.744958	0.700213	0.796751	0.748895	1.02932	1.08328	0.860248	0.905342
MSMEG_1670	R.GALQQSMDNNAAVFR.T	2	1.0209	0.865124	0.995992	0.84402	0.695818	0.570867	0.481264	0.394842
MSMEG_1670	R.LGTNSLLDINVFGR.R	2	0.584814	0.729117	0.761168	0.948987	1.33081	1.26227	1.17399	1.11353
MSMEG_1670	R.SMVLEVLEGR.G	2	1.71524	1.19452	1.57928	1.09984	0.825915	1.00841	0.793662	0.969032
MSMEG_1670	R.YAPTIVDLAPR.D	2	0.244692	0.369354	0.131543	0.198561	0.481406	0.725789	0.288331	0.4347
MSMEG_1676	R.IVDDISETPDGTQQLGR.L	2	0.928072	0.814186	0.45893	0.402613	1.14648	1.08642	0.897548	0.850527
MSMEG_1676	R.LAIIDEVIKPR.Y	2	1.14885	1.37757	0.99811	1.19682	4.8585	2.94707	3.46935	2.10444
MSMEG_1676	R.LVEAFGYGWSDLER.F	2	0.987833	0.967976	0.933877	0.915105	0.971447	0.883202	0.83749	0.761413
MSMEG_1679	R.AETLGQLAEIER.K	2	1.11349	1.08061	0.496755	0.482085	1.16509	0.927555	0.952609	0.758393
MSMEG_1679	R.DLYDHPEIAWEEVR.S	3	1.43042	0.913841	1.36436	0.871642	1.178	0.867514	1.81078	1.33351
MSMEG_1679	R.GVNAADAFTIAQVAIGLLR.Q	2	0.423183	0.312775	0.421966	0.311875	1.04302	1.08343	1.05208	1.09284
MSMEG_1679	R.GVNAADAFTIAQVAIGLLR.Q	3	0.695068	0.569936	0.670625	0.549893	1.59458	1.38502	1.44507	1.25516
MSMEG_1679	R.VASTLAEGGFDVTER.Y	2	1.35462	1.22516	1.48188	1.34027	1.03345	1.03843	0.982327	0.987068
MSMEG_1682	K.IHGRPGFHAETSAGTIDAR.Y	3	3.84311	2.19659	2.72781	1.55912	0.991557	1.5803	1.63633	2.60791
MSMEG_1682	R.GAEHVTIAVSGAHGGHTVDFR.S	2	1.45818	0.920813	2.05827	1.29976	0.0776102	0.0952139	0.0519217	0.0636986
MSMEG_1682	R.GAEHVTIAVSGAHGGHTVDFR.S	3	0.795831	0.59881	0.839884	0.631957	1.5692	1.06149	1.80243	1.21926
MSMEG_1682	R.GAEHVTIAVSGAHGGHTVDFR.S	4	1.56606	1.03524	1.4211	0.939414	1.13819	1.02509	1.40488	1.26529
MSMEG_1682	R.GAEHVTIAVSGAHGGHTVDFR.S	5	1.24527	1.12048	0.824266	0.741665	1.48226	1.64369	1.36927	1.51839
MSMEG_1682	R.GSSFLWGVWHDAK.Y	2	0.873149	1.38342	0.766656	1.2147	1.34677	0.842396	1.32088	0.826202
MSMEG_1682	R.PGFHAETSAGTIDAR.Y	2	3.94182	2.91229	4.65616	3.44006	2.03836	1.57921	2.33553	1.80943
MSMEG_1682	R.PGFHAETSAGTIDAR.Y	3	1.22349	1.11892	1.25311	1.14601	1.99567	1.59955	2.19662	1.76062
MSMEG_1682	R.RGSSFLWGVWHDAK.Y	3	2.91421	2.0095	1.7774	1.22561	4.98859	6.63378	6.40781	8.52105
MSMEG_1682	R.SLAASGITLLGR.A	2	0.860463	0.782757	0.916663	0.833882	0.590399	0.689382	0.874417	1.02102
MSMEG_1683	K.GVYDLESIFR.F	2	1.00692	1.14481	1.27893	1.45407	1.41	1.28301	1.14824	1.04482
MSMEG_1683	R.SPAPAIATTPQPETEVR.N	2	2.85948	0.889115	1.26992	0.394862	0.263278	0.232051	0.111746	0.098492
MSMEG_1696	R.ENLSELEFNLLMLVAPVLR.K	2	0.780747	0.943602	0.64493	0.779456	1.20899	0.966172	1.19818	0.957531
MSMEG_1704	K.LLVIAPIDGSSLTNTLQHAADLK.I	3	1.20106	1.30549	1.1094	1.20586	0.427871	1.26002	0.425691	1.2536
MSMEG_1704	K.PLPIVTGQDAELASVK.S	2	1.72835	1.00721	1.48772	0.866983	0.931468	1.66524	0.610682	1.09175
MSMEG_1704	K.SIVAGEQTQTVFK.D	2	1.23416	1.12449	1.21761	1.10941	1.55533	1.53557	1.79456	1.77176
MSMEG_1704	K.VGVLQANYIVDTLGVADGK.G	2	1.26094	1.30417	1.15263	1.19215	0.916318	0.861666	1.13481	1.06712
MSMEG_1704	K.VVPSYLLDPVSVDK.S	2	1.13583	1.13034	1.14065	1.13514	0.868909	0.856932	0.779475	0.768731
MSMEG_1713	R.AFLAELNPGFASFVEDK.I	2	1.0118	2.29978	0.920599	2.09249	1.66142	1.45088	1.45402	1.26976
MSMEG_1713	R.LPADYALQVPADYIDVLR.F	2	0.753615	1.12266	0.826307	1.23095	1.02104	1.03247	0.799465	0.808409
MSMEG_1713	R.SGVPVEELVVAGGLIK.N	2	0.57358	0.734235	0.488878	0.625809	0.499229	0.602286	0.466804	0.563167
MSMEG_1735	R.DQILPHEDSDAAAVLEQVFAQR.G	3	1.02431	1.14678	1.03775	1.16182	1.28925	1.34095	1.03885	1.0805
MSMEG_1735	R.IAMYHALGEAVAPIR.L	2	0.7149	0.569257	0.647791	0.515821	1.27149	1.13148	1.41225	1.25674
MSMEG_1735	R.IAMYHALGEAVAPIR.L	3	1.84418	2.04859	2.2861	2.5395	0.731028	0.717833	0.922621	0.905968
MSMEG_1735	R.IVILGGGPAGYEAALVAAAR.G	2	1.18108	0.966606	1.23736	1.01266	1.13949	0.863809	1.43608	1.08864
MSMEG_1807	K.APLVPGTPDPVKDADEVVAFAK.E	3	0.763239	0.689855	0.687778	0.621649	0.884766	0.845517	1.09397	1.04544
MSMEG_1807	K.DAGLASVAVYAEPDADAPHVR.L	2	0.380071	0.320581	0.754997	0.636822	1.83888	1.07896	2.61349	1.53346
MSMEG_1807	K.DAGLASVAVYAEPDADAPHVR.L	3	0.532503	0.475175	0.585838	0.522768	0.900958	1.04125	0.909322	1.05092
MSMEG_1807	K.DAGLASVAVYAEPDADAPHVR.L	4	1.46979	0.781732	1.45513	0.773935	1.36322	1.23602	1.10966	1.00612
MSMEG_1807	K.IANGEPLDITEDPTPR.G	2	0.381982	0.36832	0.362232	0.349276	1.13886	1.08571	1.20075	1.1447
MSMEG_1807	K.LVEEAPAPFLTDAQR.K	2	0.525621	0.536915	0.522354	0.533578	1.04192	0.99726	1.01694	0.973346
MSMEG_1807	K.LVEEAPAPFLTDAQR.K	3	0.0674639	0.0413021	0.314933	0.192805	0.551948	0.520092	1.11479	1.05045
MSMEG_1807	R.AKAPLVPGTPDPVKDADEVVAFAK.E	3	6.332	5.31267	6.94645	5.8282	2.52141	2.33939	2.82408	2.62021
MSMEG_1807	R.AKAPLVPGTPDPVKDADEVVAFAK.E	4	0.476703	0.38564	0.474996	0.38426	0.990271	0.582967	1.07883	0.635103
MSMEG_1807	R.AVVSDPAFIGDGEKFDVHTR.W	4	0.0586429	0.0485924	0.0463004	0.0383653	0.920315	1.14129	1.16278	1.44198
MSMEG_1807	R.HVEAQVIADQHGNVVVAGTR.D	2	0.319944	0.241165	0.478068	0.360354	2.60345	1.51169	4.68812	2.72215
MSMEG_1807	R.HVEAQVIADQHGNVVVAGTR.D	3	0.572295	0.523557	0.454722	0.415997	1.55228	1.63148	1.54484	1.62366
MSMEG_1807	R.HVEAQVIADQHGNVVVAGTR.D	4	0.621034	0.507281	0.492922	0.402635	1.50701	1.4484	1.45611	1.39948
MSMEG_1807	R.LQVEHPVTEETSGIDLVR.Q	2	0.523196	0.500364	0.667025	0.637917	1.1562	1.26629	1.28322	1.40541
MSMEG_1807	R.LQVEHPVTEETSGIDLVR.Q	3	0.614514	0.501236	0.618557	0.504533	1.01457	0.924137	0.985058	0.897257
MSMEG_1807	R.RLEVSLPGDLAIGGGGGAAAPGVVR.K	3	0.329896	0.366467	0.495212	0.55011	0.946515	0.928936	0.913598	0.89663
MSMEG_1807	R.TLEEIPELFESATR.E	2	1.04845	1.27021	0.986011	1.19456	1.07889	1.2625	1.14703	1.34223
MSMEG_1807	R.TLEEIPELFESATR.E	3	0.36846	0.225172	0.243152	0.148594	0.850891	0.920338	0.660543	0.714454
MSMEG_1809	R.LVTADWLASNLGR.P	2	1.53844	1.33387	1.53451	1.33046	1.19321	1.261	1.26972	1.34184
MSMEG_1809	R.PGLAIVESDEDVLLYDTGHIPGAVK.I	3	0.935403	1.23266	0.874226	1.15204	1.24537	1.35389	1.08394	1.17839
MSMEG_1813	K.LLYAYGEATVAK.V	2	0.482182	0.534418	0.69026	0.765037	1.02792	0.896071	1.07097	0.933595
MSMEG_1813	K.NRPLGDGVITGYGTIDGR.D	2	1.65828	1.41895	2.2707	1.94298	1.85627	2.10473	2.259	2.56135
MSMEG_1813	K.NRPLGDGVITGYGTIDGR.D	3	0.591516	0.643605	0.646303	0.703217	0.78075	0.927613	0.749142	0.89006
MSMEG_1813	K.SGTAHYVASGEQDAFDYVR.D	2	0.508533	0.461972	0.797581	0.724555	1.54843	1.37145	1.96685	1.74204
MSMEG_1813	K.SGTAHYVASGEQDAFDYVR.D	3	0.529124	0.544056	0.514724	0.52925	1.03286	0.998034	0.940353	0.908649
MSMEG_1813	K.TVTGEDVTMEELGGAHTHMAK.S	4	2.42465	1.64732	1.00576	0.68332	0.737248	0.766781	0.623918	0.648911
MSMEG_1813	R.ILALLDEGSFVELDALAK.H	2	0.500624	0.625947	0.479075	0.599004	0.770171	0.823335	0.866815	0.92665
MSMEG_1813	R.IQEGVVSLGLYSR.I	2	0.84715	0.815271	0.751587	0.723304	0.854674	0.881682	0.783783	0.808551
MSMEG_1819	K.LGHVNLVGKPGEDVAAVR.E	3	1.05289	0.476331	2.89166	1.30819	0.826306	0.958007	1.17303	1.36
MSMEG_1819	K.LGHVNLVGKPGEDVAAVR.E	4	0.932276	1.3289	0.541575	0.77198	0.556085	0.594557	0.310606	0.332095
MSMEG_1819	K.VAQGATVVTFDHEHVPTEHLDR.L	3	0.412884	0.395837	0.497442	0.476905	1.08792	1.16347	1.18645	1.26885
MSMEG_1819	K.VAQGATVVTFDHEHVPTEHLDR.L	4	1.15107	1.13081	1.19537	1.17434	1.2324	0.83212	1.37746	0.930068
MSMEG_1819	K.VAQGATVVTFDHEHVPTEHLDR.L	5	1.09376	1.26873	0.800427	0.928469	1.34652	1.74775	1.04169	1.35209
MSMEG_1819	R.KLGHVNLVGKPGEDVAAVR.E	4	1.08383	0.666946	0.172553	0.106182	2.35361	1.6372	0.727753	0.506236
MSMEG_1819	R.LADLGAPIPQFAEVTAADEAQEFSR.E	3	1.00621	0.882202	0.991123	0.868976	1.03267	1.02736	1.20199	1.19582
MSMEG_1828	R.EVFPALLADGLR.I	2	1.33282	1.18867	1.42232	1.26849	1.33754	1.2727	1.34354	1.2784
MSMEG_1828	R.GESLVHDGAGVAPGALLIGGTVVGR.G	3	1.05497	0.966021	0.976828	0.894468	0.988082	0.79251	1.03298	0.828519
MSMEG_1828	R.LDGAVIFDGVR.V	2	0.426984	0.698743	4.68431	7.6657	0.832454	0.595102	1.06352	0.760289
MSMEG_1834	R.TTEEVDAVVDR.I	2	1.11722	1.21057	1.20137	1.30175	2.16864	10.0065	5.1604	23.811
MSMEG_1836	K.VLAADEPLSLQAHPSAAQAQEGFER.E	3	1.25576	1.18276	1.58196	1.48999	1.1243	1.42571	1.13543	1.43983
MSMEG_1843	K.AGVVPPAEDDDPAEWK.V	2	0.844362	0.795962	0.68588	0.646564	1.18409	1.20496	1.18144	1.20226
MSMEG_1843	K.GVTEETTTGVLR.L	2	0.321986	0.277216	0.264384	0.227623	1.05571	0.580068	0.902274	0.495761
MSMEG_1843	K.INIKPQVDQWIFDDGK.S	2	1.22753	0.965055	0.976119	0.767402	1.64068	0.993826	2.35269	1.42512
MSMEG_1843	K.INIKPQVDQWIFDDGK.S	3	0.996485	0.881889	0.990958	0.876997	1.43811	1.29541	1.40701	1.26741
MSMEG_1843	K.KINIKPQVDQWIFDDGK.S	3	0.863349	0.725866	0.777701	0.653857	1.86436	1.15757	1.65748	1.02911
MSMEG_1843	K.NQAILGNIGHFDNEIDMAALER.S	3	1.29305	1.40898	1.19366	1.30068	0.761398	0.943919	0.600198	0.744077
MSMEG_1843	K.VADLSLADFGR.K	2	0.746532	0.814017	0.632365	0.68953	1.02666	1.14129	0.976545	1.08558
MSMEG_1843	K.VLIC#GYGDVGK.G	2	1.32386	1.30173	1.26052	1.23944	1.06053	1.16604	1.19214	1.31074
MSMEG_1843	R.LAEHEMPGLMALR.R	3	4.50486	4.78142	1.74719	1.85446	0.701561	0.69626	0.830645	0.824369
MSMEG_1843	R.LYQFAAAGELAFPAINVNDSVTK.S	3	0.813774	0.721579	0.794973	0.704908	1.0867	0.838694	1.20677	0.931362
MSMEG_1843	R.VSVTEIDPINALQALM*DGFDVR.T	3	1.96322	1.43672	3.23127	2.36471	1.16555	0.636465	2.58997	1.41429
MSMEG_1843	R.VSVTEIDPINALQALMDGFDVR.T	2	2.3096	1.1573	2.97478	1.49062	1.6532	1.03182	2.6745	1.66926
MSMEG_1843	R.VSVTEIDPINALQALMDGFDVR.T	3	2.43039	1.10823	2.95262	1.34637	1.54313	0.994825	2.85421	1.84005
MSMEG_1888	R.M#VAVDLRDDWPAALR.A	2	0.315325	0.361961	0.32475	0.372779	1.04812	1.19554	0.854844	0.975076
MSMEG_1890	R.LDGDGLPFTVR.G	2	0.560828	0.408336	0.723521	0.526792	0.610652	0.573376	0.327224	0.307249
MSMEG_1890	R.SSVTFDGDEQAR.S	2	1.08274	1.52693	0.813411	1.14711	6.17347	10.9193	10.6945	18.9158
MSMEG_1890	R.VPGVVVENIETTAK.T	2	0.603238	0.586997	1.23943	1.20606	0.267562	0.216192	0.265506	0.214531
MSMEG_1937	K.ELLDSGKPLALIDVR.E	3	2.55209	1.27601	0.609289	0.304638	0.525683	0.855455	0.271903	0.442473
MSMEG_1937	K.LITGIGEPLLGR.L	2	0.851611	0.732097	0.807571	0.694238	0.908436	0.780282	0.926383	0.795698
MSMEG_1954	K.AAQQLFTVLGELK.G	2	1.59419	1.04295	1.03756	0.678789	0.737995	0.625926	0.908406	0.770459
MSMEG_1954	R.FSSFDDKPVASASIGQVHK.G	3	0.218599	0.191397	0.18619	0.163022	10.1153	7.73147	9.27299	7.08768
MSMEG_1954	R.FSSFDDKPVASASIGQVHK.G	4	0.0853961	0.0659907	0.126479	0.097738	0.47626	0.387663	0.38442	0.312907
MSMEG_1957	K.VDMSGIEDFAR.G	2	1.71801	0.622827	1.3683	0.496046	0.426842	0.204779	1.28041	0.614282
MSMEG_2045	R.GPVLVGSATEVADELER.W	2	0.386417	0.360374	0.467915	0.436378	0.643819	1.16338	0.591828	1.06943
MSMEG_2045	R.VAWNIVTSYLDSAAR.N	2	0.299403	0.231085	0.398861	0.307848	2.2551	1.8241	2.88787	2.33594
MSMEG_2079	R.LPADQIVALGALTPR.E	2	1.58623	1.50944	1.4797	1.40807	0.476729	0.26195	3.06153	1.68222
MSMEG_2080	K.AVEMAGTTGYSEQTLLEK.W	2	4.18335	2.98898	8.14776	5.82153	0.812539	0.828518	0.796404	0.812066
MSMEG_2080	K.ILDIFEGTQQIQQLVVAR.R	2	1.49558	1.52657	1.50027	1.53136	0.906866	0.903173	1.03503	1.03082
MSMEG_2081	K.AAELGITAVNVPEDFEGIAEHR.S	3	0.800458	0.872908	0.773468	0.843475	0.814942	0.860448	0.83001	0.876357
MSMEG_2081	K.ASGADLFDLTPDDDQK.M	2	0.932375	1.01009	1.39908	1.5157	1.41097	1.31221	1.5916	1.48019
MSMEG_2081	R.AAALGQIELDNVTVPLSAR.L	2	0.843614	1.01314	0.798071	0.958446	0.99117	0.764563	1.12363	0.866735
MSMEG_2081	R.LGEDGATDQDYSEAIALAR.L	2	0.850317	0.830465	1.02231	0.998439	1.24844	1.13967	1.03492	0.944751
MSMEG_2081	R.TATDIGLALITPIVGQEWLDR.Y	3	0.759221	0.744657	0.897582	0.880363	1.16716	1.24796	1.18469	1.2667
MSMEG_2086	R.SGAGGVDAADWAEMLMR.M	2	4.05094	6.75873	4.15883	6.93874	0.818735	0.898971	0.688505	0.755978
MSMEG_2130	R.MSIAGQVASGSQR.I	2	2.479	1.64413	0.756135	0.501487	13.0362	0.788795	106.31	6.43256
MSMEG_2136	K.LSPEQVTATELAGEPITAK.L	2	1.36454	2.18986	3.85233	6.18232	0.845986	0.97638	0.408864	0.471883
MSMEG_2136	K.YNPPNGGPADSDATSVIAK.R	2	0.720883	0.442051	0.312625	0.191704	0.560753	0.527548	0.224809	0.211497
MSMEG_2136	R.AAQGITGPLFIGR.D	2	1.31221	1.23568	1.58573	1.49325	1.19606	1.02376	1.4104	1.20722
MSMEG_2136	R.IGADPLGGASVDYWGAIAER.H	2	0.629079	0.576765	0.644505	0.590909	1.44842	1.49203	1.69777	1.7489
MSMEG_2136	R.RPDPEDVAQQVAFGTSGHR.G	3	0.909668	0.765964	0.870631	0.733093	1.61416	1.00983	1.78099	1.1142
MSMEG_2136	R.YAELAEQYGAPSYAR.I	2	0.945744	0.965931	0.872872	0.891503	1.22665	1.29396	0.969201	1.02238
MSMEG_2263	R.VTINDGVVTSAWTEAAMFR.G	2	0.970267	0.711554	1.2472	0.914643	1.20538	1.30453	1.96314	2.12463
MSMEG_2263	R.YAVPGLGNVPLETGPLAR.R	2	0.601855	0.631224	0.680513	0.71372	0.82021	0.840353	0.919478	0.942059
MSMEG_2280	R.GTVGDTLAALQPLLRPK.H	2	0.60077	0.658691	0.229684	0.251828	1.15923	1.23839	0.787472	0.841246
MSMEG_2280	R.SDELLDLITTNVAR.R	2	0.651827	0.825768	0.71815	0.909788	0.725512	0.944243	0.78066	1.01602
MSMEG_2280	R.TPIRPEYLAGLIDR.L	3	0.429754	0.30647	0.464378	0.331161	0.889799	0.920719	0.958942	0.992264
MSMEG_2352	K.IVEELADSLGGAVGASR.A	2	1.20477	1.23469	1.10154	1.1289	1.49241	1.70466	1.38011	1.57639
MSMEG_2352	K.IVEELADSLGGAVGASR.A	3	0.963475	1.04401	0.912939	0.989246	1.92283	2.1551	2.81711	3.15741
MSMEG_2352	K.REPAVAGDRPELTEASVVVAGGR.G	3	3.53824	3.58756	2.48069	2.51527	3.09084	3.15722	2.97827	3.04223
MSMEG_2352	K.TIVAVNKDEEAPIFEIADLGIVGDLFK.V	3	1.60586	1.01728	1.90617	1.20752	1.81182	1.49646	2.98731	2.46735
MSMEG_2352	K.VSAELLTAAR.A	2	2.63624	1.74445	1.74855	1.15705	0.91592	0.699325	1.24958	0.954084
MSMEG_2352	R.AAVDSGYYPGQFQVGQTGK.T	2	1.28221	1.24442	1.34226	1.30269	1.85771	1.87636	1.96327	1.98298
MSMEG_2352	R.ALGEPSAVVVGKPGTAAGLTDGLK.A	3	0.770626	0.720952	0.823596	0.770508	1.49535	1.23554	1.65371	1.36638
MSMEG_2352	R.EPAVAGDRPELTEASVVVAGGR.G	3	0.75519	0.872978	0.948111	1.09599	1.38631	1.29079	1.3934	1.29739
MSMEG_2352	R.IGSGLLVDVIEVK.E	2	1.1101	1.01234	1.01199	0.922877	1.32424	1.46243	1.21706	1.34406
MSMEG_2365	K.EVSSTEVTQAHLDQIAATDDR.F	3	1.24209	0.996639	1.59692	1.28135	0.821456	0.822115	0.926729	0.927473
MSMEG_2365	R.TVLDTALLHAVIAGHDAR.D	3	0.389634	0.482319	0.385526	0.477233	0.260057	0.305119	0.51018	0.598583
MSMEG_2365	R.TVLDTALLHAVIAGHDAR.D	4	0.455114	0.738911	0.266263	0.432297	0.774048	0.673133	0.818658	0.711927
MSMEG_2365	R.VGDDGTHSAEEVMALTR.A	2	46.3979	7.0937	60.1272	9.19275	1.25627	0.662137	1.17166	0.61754
MSMEG_2365	R.VGDDGTHSAEEVMALTR.A	3	1.80654	1.70356	1.90878	1.79997	0.825673	0.88676	0.78455	0.842595
MSMEG_2366	R.IGVLTGGGDC*PGLNAVIR.A	2	1.46617	1.37047	1.52806	1.42832	1.55284	1.34075	1.6105	1.39053
MSMEG_2367	K.VQAAGAIVGAVMK.A	2	0.300554	0.320459	0.346639	0.369596	0.578966	0.464935	0.65318	0.524532
MSMEG_2367	R.AWWGNFLVQK.A	2	0.267096	0.463447	0.334351	0.580144	0.554064	0.475667	0.97062	0.833283
MSMEG_2367	R.DDSVIQAAVDEALAANPDIVEK.I	3	0.635454	0.835124	0.836419	1.09924	1.17415	0.722981	1.14681	0.706142
MSMEG_2367	R.DLVNAGAVELVAATVDHGVSSEAAR.A	3	0.671268	0.95382	0.551633	0.783828	0.922874	0.989919	0.754427	0.809234
MSMEG_2367	R.IGLALNC#EITPWGR.F	2	0.703829	0.929699	0.7211	0.952514	0.680675	0.737018	0.745248	0.806936
MSMEG_2372	K.AVIAELVQSLR.K	2	1.0216	1.20047	1.20367	1.41441	1.75342	2.32975	1.15709	1.53742
MSMEG_2374	K.AEEQGLEVDTPAEVAK.W	2	3.03258	2.51667	2.24186	1.86047	0.325276	0.390501	0.222102	0.266638
MSMEG_2374	K.APENVTVGMVAPK.G	2	0.992562	0.970373	1.44769	1.41533	0.28513	0.26974	0.471886	0.446416
MSMEG_2374	K.GEGQALALSYAAAIGGAR.A	2	0.978638	1.11643	0.879693	1.00355	0.974772	1.078	0.902669	0.998265
MSMEG_2374	K.GEGQALALSYAAAIGGAR.A	3	0.846735	0.994388	0.95759	1.12457	1.07907	1.31	0.925651	1.12375
MSMEG_2374	K.GVPC#LIAIDQDPK.G	2	0.940676	0.806113	0.744105	0.637661	0.984089	1.01632	0.895311	0.924632
MSMEG_2374	K.GVPC*LIAIDQDPK.G	2	1.13252	0.811546	0.89459	0.641048	1.01299	1.05149	0.921684	0.956712
MSMEG_2374	K.LIVDLIYEGGIAR.M	2	1.0555	0.861506	0.897294	0.732376	0.822939	0.909281	0.782904	0.865046
MSMEG_2374	K.LRDLMSWVDRPITETA	2	1.48899	1.43225	1.49956	1.44242	0.836778	0.671859	1.28697	1.03333
MSMEG_2374	K.VAVIGYGSQGHAHSLSLR.D	2	1.14012	1.15372	0.747002	0.755917	1.13494	0.95574	0.902801	0.760255
MSMEG_2374	K.VAVIGYGSQGHAHSLSLR.D	3	0.87415	0.784882	0.618489	0.555329	0.530132	0.517197	0.415612	0.405472
MSMEG_2374	K.VAVIGYGSQGHAHSLSLR.D	4	0.619544	0.827119	0.28154	0.375868	0.445285	0.497791	0.231902	0.259247
MSMEG_2374	R.DLMSWVDRPITETA	2	1.49866	1.82906	1.38942	1.69573	0.976211	1.06602	0.827279	0.903384
MSMEG_2374	R.EKAEEQGLEVDTPAEVAK.W	2	1.36235	1.10202	0.712374	0.576249	0.704464	0.860688	0.464747	0.567812
MSMEG_2374	R.EKAEEQGLEVDTPAEVAK.W	3	1.42784	0.965523	1.08764	0.735478	0.84488	0.72112	0.636169	0.542981
MSMEG_2374	R.KVAVIGYGSQGHAHSLSLR.D	3	0.19484	0.199363	0.106428	0.108899	0.480402	0.421013	0.1573	0.137854
MSMEG_2374	R.KVAVIGYGSQGHAHSLSLR.D	4	0.187295	0.221287	0.0877236	0.103644	0.511693	0.503187	0.281544	0.276864
MSMEG_2374	R.LVANVEGGNK.E	2	2.56496	4.84543	1.9733	3.72774	3.44911	2.30689	9.48575	6.34441
MSMEG_2374	R.LVANVEGGNKELEALR.K	2	0.162616	0.145555	0.169396	0.151623	1.5031	1.27923	1.84405	1.5694
MSMEG_2374	R.LVANVEGGNKELEALR.K	3	0.239926	0.233608	0.13033	0.126898	1.06198	1.01897	0.999243	0.958776
MSMEG_2378	K.LAESTVAALGDEVEVR.W	2	1.10161	1.02966	1.02881	0.961607	0.764735	0.876899	0.811474	0.930493
MSMEG_2378	K.LLAAVPEADALLVR.S	2	0.891813	1.00855	0.839338	0.949209	0.815906	0.920995	0.731568	0.825795
MSMEG_2378	R.AAQLGIELLPLDDLLAR.A	2	0.984363	1.09822	0.937333	1.04575	0.916042	0.932612	0.913512	0.930036
MSMEG_2378	R.ADFISVHLPK.T	2	1.58765	1.23279	1.54585	1.20033	0.581433	0.436481	0.520766	0.390938
MSMEG_2378	R.AEGHNLIVNYSDKPGALGK.I	3	0.689734	0.565092	0.488523	0.400241	0.104228	0.166607	0.114005	0.182236
MSMEG_2378	R.AEGHNLIVNYSDKPGALGK.I	4	0.618023	0.580049	0.491393	0.4612	0.176148	0.220512	0.0865077	0.108295
MSMEG_2378	R.AGVGLDNVDVDAATAR.G	2	0.624707	0.589521	0.499636	0.471495	0.723277	0.703816	0.578042	0.562489
MSMEG_2378	R.AVHADGSSINVAGTLSGPQLVEK.I	3	0.967434	1.0431	1.06578	1.14914	0.888458	0.929904	0.892069	0.933683
MSMEG_2378	R.GELASEDVEILK.L	2	1.62544	1.35299	2.1425	1.78338	0.336005	0.40215	0.315102	0.377132
MSMEG_2378	R.GGLIDEQALADAITSGHVR.G	2	0.844917	1.14902	0.792613	1.0779	0.379378	0.404016	0.576248	0.613671
MSMEG_2378	R.GGLIDEQALADAITSGHVR.G	3	0.839595	0.978545	0.777732	0.906444	0.784226	0.952977	0.704628	0.856251
MSMEG_2378	R.GVTAEISTATESPNHR.S	2	1.18696	1.2087	0.912206	0.928914	1.31615	1.86223	1.79698	2.54255
MSMEG_2378	R.GVTAEISTATESPNHR.S	3	1.0937	1.31499	0.890391	1.07054	1.44616	1.80015	1.35331	1.68456
MSMEG_2378	R.SATTVDAEVIAAAPK.L	2	0.991674	0.894182	1.04255	0.940059	0.399075	0.407432	0.276222	0.282007
MSMEG_2379	K.TNVLAFAGSLWSR.T	2	0.827411	1.04691	0.871879	1.10317	1.15233	1.13186	0.931938	0.915387
MSMEG_2379	R.GYDAILLGAIGDPSVPSGVLER.G	2	1.25306	1.05513	1.33736	1.12611	1.39058	1.27875	1.23375	1.13454
MSMEG_2379	R.LYPGVTGPLVGNPPIDFVVVR.E	2	1.27995	1.57224	1.22249	1.50166	1.3111	1.09044	1.4541	1.20938
MSMEG_2379	R.LYPGVTGPLVGNPPIDFVVVR.E	3	1.1034	1.08886	1.24066	1.22431	1.46754	1.44077	1.53327	1.5053
MSMEG_2383	K.FFNDDAYEIDEK.S	2	0.847574	0.672732	0.21638	0.171744	0.790385	0.855851	0.50292	0.544576
MSMEG_2383	K.TALLEGLELKPR.K	3	0.239472	0.258371	0.224099	0.241785	0.329856	0.440682	0.447644	0.598045
MSMEG_2383	R.DSDESYAAILDALR.W	2	0.883756	0.887641	1.02299	1.02749	0.890657	1.04806	0.813182	0.956889
MSMEG_2383	R.GPTTFAAGSVPDFAITR.S	2	0.805433	0.726673	0.741845	0.669303	0.863969	0.796824	0.976114	0.900254
MSMEG_2383	R.IGVAEFVPEFAHLPSVLGEGNK.K	3	1.20236	1.10123	1.44528	1.32371	0.865389	1.07529	0.59593	0.740471
MSMEG_2383	R.MPDEDLSWNDLVR.G	2	1.88328	1.62301	1.80604	1.55645	2.10106	1.24032	0.991055	0.585047
MSMEG_2383	R.TALFNWAYAR.H	2	0.764243	0.680685	0.594846	0.529809	1.61419	1.35814	1.49096	1.25446
MSMEG_2383	R.VVVLGDAWGLLK.F	2	0.77482	1.07647	0.584405	0.811922	0.641217	0.653464	0.509454	0.519185
MSMEG_2387	K.ALAYMDLRPGTPMR.D	3	1.85381	2.58705	1.05617	1.47393	0.270141	0.244762	0.283741	0.257084
MSMEG_2387	K.TMAVNVDGELPPGVSAK.D	2	1.28528	1.48226	1.37924	1.59061	0.90963	0.89528	1.06695	1.05012
MSMEG_2387	R.AGMVAPDETTFEFLK.G	2	0.993588	1.14226	1.1018	1.26666	0.716713	0.982803	0.619709	0.849785
MSMEG_2387	R.AQAESEGLDQIFTAAGAQWR.Q	2	1.01504	0.859987	1.43535	1.21609	1.00676	2.03714	0.616563	1.24759
MSMEG_2389	K.AELIDVLTTK.M	2	0.451636	0.574873	0.205674	0.261795	0.420589	0.480725	0.167439	0.191379
MSMEG_2389	R.QATAAVENVVDTIVR.A	2	0.86388	0.94397	0.829574	0.906484	1.13677	0.800449	0.902473	0.63547
MSMEG_2395	R.VTAWDELPAAVALAR.R	2	1.46963	1.47094	1.25849	1.25962	1.00147	1.02863	1.10584	1.13583
MSMEG_2399	R.EQPLVAVLWGRDAATLK.P	2	1.24117	1.20635	1.34416	1.30645	1.07022	1.0373	1.17494	1.1388
MSMEG_2407	R.LIDTAAAYGNEAAVGR.A	2	1.63372	1.07567	1.56397	1.02975	1.00345	0.791153	1.08693	0.856972
MSMEG_2412	R.IAAGETLADLGLSQDR.L	2	0.888586	0.702456	0.665472	0.526077	0.432516	0.429887	0.405791	0.403325
MSMEG_2430	K.GAEVSAALNPAQQVVK.I	2	0.45158	0.354637	1.36974	1.07569	0.318429	0.354261	0.143155	0.159264
MSMEG_2430	R.EVTGVPILFASAGEK.L	2	1.47516	1.65712	1.73578	1.94989	0.670522	0.581469	0.560442	0.48601
MSMEG_2430	R.LGIDDVLMAQAAGIR.D	2	4.75983	2.39011	5.9704	2.99799	0.824787	0.619766	1.16719	0.877055
MSMEG_2450	K.VGAEVIGPGLAELAAK.H	2	1.29687	0.917928	1.6869	1.19399	1.51208	0.585739	2.05466	0.79592
MSMEG_2450	R.EGLAILDSALDVADEHTV	2	0.434222	1.35859	0.50581	1.58257	1.67685	1.75295	0.679696	0.71054
MSMEG_2450	R.SSFYAETEEQESQR.A	2	1.5528	1.29656	1.86928	1.56082	1.03078	0.621508	5.76204	3.47421
MSMEG_2468	K.IAELTESGTVATGSAQK	2	2.12421	1.38256	2.54021	1.65331	1.00338	1.4038	1.18937	1.66401
MSMEG_2519	K.ETVAHGGTVLFVGTK.K	2	4.02666	3.09344	5.36348	4.12044	1.86843	2.41126	2.64535	3.41389
MSMEG_2519	K.VIASAVAEGLQAR.A	2	1.02598	0.881424	1.18465	1.01774	0.915525	0.887154	0.905258	0.877205
MSMEG_2519	K.VPSAVWVVDTNK.E	2	1.55018	1.16788	1.75203	1.31994	0.425284	0.355173	0.330434	0.275961
MSMEG_2519	K.VPSAVWVVDTNKEHIAVGEAR.K	4	0.341729	0.268478	0.367292	0.288561	1.16966	0.855039	1.78227	1.30287
MSMEG_2519	R.LKELEAMEQTGGFEGR.T	2	2.93387	2.36686	3.07604	2.48154	1.18923	1.15101	1.38435	1.33986
MSMEG_2519	R.LKELEAMEQTGGFEGR.T	3	2.38113	2.15669	2.41759	2.18972	0.956832	0.982106	0.931273	0.955873
MSMEG_2525	K.VSQDDALAHLAVFDLTNQDEAQK	3	1.01793	0.93307	0.96798	0.887283	1.19606	1.21435	1.13431	1.15165
MSMEG_2528	K.GATPFDVETLEAALTR.L	2	1.29133	1.58242	1.2694	1.55554	1.45127	1.56384	1.28659	1.38638
MSMEG_2528	R.DVLSASTFGVGQLIASALDR.G	2	2.89241	2.16847	2.84761	2.13488	1.68025	1.33308	1.99439	1.58231
MSMEG_2528	R.LVAITVPGTPIEQALR.E	2	1.48073	1.28386	1.37714	1.19404	1.15021	1.14724	1.25303	1.24979
MSMEG_2578	R.IGFPDIVETVGDVLHAADR.W	3	1.01025	2.35195	1.04846	2.44091	1.48001	1.8214	1.19982	1.47657
MSMEG_2580	K.TVPEAQIVETLIEEAMR.L	2	1.89472	1.36247	1.88229	1.35353	1.70419	1.11856	2.20718	1.44871
MSMEG_2580	K.TVPEAQIVETLIEEAMR.L	3	1.74934	2.11548	2.11187	2.55388	1.36394	1.29062	1.54718	1.46401
MSMEG_2580	K.VGNQILESLNLRPR.G	3	1.17255	1.14716	1.27499	1.24738	1.08072	1.16353	1.1783	1.26859
MSMEG_2580	R.AQVDVYTLANAVTAGLDGLDVPLR.V	3	1.23554	1.12322	1.32614	1.20558	1.25918	1.08456	1.36311	1.17408
MSMEG_2580	R.HSQIPVIADIHFQPK.Y	3	2.549	1.06765	3.18484	1.33397	0.759336	0.763008	1.07248	1.07767
MSMEG_2594	K.YSDIVAQHFGTDHHQIR.I	4	1.46917	0.495713	3.01288	1.01657	0.0304013	0.0170682	0.236012	0.132504
MSMEG_2613	K.AVNVNEQFQVSR.Q	2	1.10806	1.11579	0.965679	0.972411	1.56757	1.53561	1.54877	1.51719
MSMEG_2613	K.FVFVGAGGGALPLLQK.S	2	0.909351	1.05998	0.735856	0.857749	0.724399	0.810384	0.610096	0.682513
MSMEG_2613	K.GFGGFPVGGAFLR.T	2	0.610171	0.607089	0.94293	0.938168	0.758377	0.692121	0.822082	0.750259
MSMEG_2613	K.LDVQANTAEAANAPATV	2	1.60037	1.46061	2.46199	2.24699	1.27437	0.807736	2.41153	1.5285
MSMEG_2613	K.LFEEVWSWGTK.V	2	1.36519	1.7517	1.23385	1.58318	0.918241	0.771347	1.24527	1.04606
MSMEG_2613	K.YLIGQLLLSEPAR.V	2	0.678479	0.615711	0.681047	0.618041	1.12485	1.02972	1.07495	0.984046
MSMEG_2613	R.YNALVTNPLFASMEFIDDKDEFTR.R	3	2.08932	1.30207	2.29262	1.42877	0.953847	0.833226	1.39886	1.22197
MSMEG_2621	R.AGAAELVADLDR.L	2	0.376342	0.415366	0.408298	0.450636	0.70051	0.655499	0.458967	0.429476
MSMEG_2621	R.LGAALEPAEFALLDDADFAANPFLVK.G	3	1.33962	0.896273	1.88693	1.26244	1.19577	0.829192	2.08976	1.44912
MSMEG_2628	R.AASAAPSAPAAPAPGATPGPRPTPGATPGPR.P	4	2.1163	2.50739	1.84044	2.18055	0.546473	0.516481	0.622929	0.58874
MSMEG_2628	R.ISLEDLDSALK.E	2	0.784669	0.792356	1.05286	1.06317	0.262252	0.416894	0.255981	0.406925
MSMEG_2628	R.VGNNPFSTQQPADRPIPR.P	3	1.39089	0.541107	1.90529	0.741228	0.451232	0.48261	0.735024	0.786137
MSMEG_2667	K.AAHLPSAIDGPTVGSSPLK.L	3	0.774528	0.668259	0.795095	0.686003	1.98796	2.39687	1.97292	2.37874
MSMEG_2667	R.LPDVPIVALVETAR.G	2	2.07273	2.05646	2.32746	2.30919	1.43536	1.6816	1.39636	1.63592
MSMEG_2685	R.ELEALAADNVTDPTR.I	2	0.366198	0.518828	0.273519	0.38752	0.754115	0.758637	0.640238	0.644076
MSMEG_2723	R.AEIEGEMGDSHVGLQAR.L	2	17.7941	7.19351	3.22922	1.30546	0.0262276	0.0326588	4.16883	5.19106
MSMEG_2723	R.AEIEGEMGDSHVGLQAR.L	3	7.50098	3.90225	8.20797	4.27005	2.02392	1.72261	2.84995	2.42566
MSMEG_2731	K.EALAAEAEDIAANSTQWK.A	2	1.01317	1.18864	1.09527	1.28496	0.943945	0.915237	0.912213	0.88447
MSMEG_2731	K.SAAAALAESLPTASVLGDVDALSAR.L	3	0.787983	0.945097	0.824284	0.988636	1.07487	1.09381	1.21964	1.24113
MSMEG_2731	R.AEALADSTDWGATSAAFR.D	2	0.861786	0.847477	1.2064	1.18637	0.899025	1.05252	0.886578	1.03795
MSMEG_2731	R.LSSILEQADEAAQNER.A	2	1.09036	1.01476	1.14753	1.06797	0.978452	0.977625	1.07585	1.07495
MSMEG_2731	R.VDPDGTVWLITGSGER.V	2	1.45268	0.94015	2.18898	1.41667	0.932476	0.75816	1.33894	1.08864
MSMEG_2731	R.VIGAWQAGDTESAFAHFGR.R	3	0.889074	0.870776	0.794808	0.77845	0.839414	0.976836	0.728096	0.847294
MSMEG_2780	K.AAGIGLDIVPDVGPVIDNPIR.T	2	0.592826	0.60638	0.583475	0.596815	2.28651	1.2858	2.78238	1.56465
MSMEG_2788	R.GVSIAATSNTLPEQLGEGR.F	2	1.16844	1.23161	1.24356	1.31078	1.34559	1.1039	1.63902	1.34463
MSMEG_2959	R.SHTHKPAVVAFDHAYHGR.T	4	0.943311	0.761744	0.328837	0.265543	0.690272	0.525507	0.34835	0.265201
MSMEG_2959	R.SHTHKPAVVAFDHAYHGR.T	5	0.33356	0.440581	0.168662	0.222775	0.687181	0.468166	0.482557	0.328758
MSMEG_2974	K.IAAGGVEGGGPDGKPALDVELK.S	3	1.52461	1.28756	2.03209	1.71613	1.66103	1.21927	2.63801	1.93641
MSMEG_2975	K.GVPDYLPPDSAQFVAVR.D	2	0.771794	0.885265	0.786305	0.90191	3.49865	0.995392	4.79665	1.36468
MSMEG_2975	K.TTFEFVHDGLGAQSGIGGGGR.Y	3	1.11369	1.60236	0.897605	1.29146	0.658318	0.737748	0.704583	0.789595
MSMEG_2975	R.AGYGDIELPIFEDTALFAR.G	2	0.950386	0.899781	0.930946	0.881376	1.29029	1.12389	1.50546	1.31131
MSMEG_2975	R.ELLQEFLFK.L	2	0.726457	1.17484	0.579238	0.936751	0.876146	1.13762	0.72797	0.945222
MSMEG_2975	R.LEITSLGDDTC*RPAYR.E	3	0.917897	0.724703	0.775915	0.612604	0.699618	0.895135	1.03892	1.32926
MSMEG_2982	K.AIQDNADGVSFDAPEGK.V	2	0.818766	0.693296	0.60832	0.515099	0.544766	0.577431	0.276253	0.292818
MSMEG_2982	K.ASETDAANAESC*VDTSGPTIK.V	2	0.958214	0.797775	0.875043	0.728529	0.729042	0.6934	0.672691	0.639804
MSMEG_2982	K.ASETDAANAESC*VDTSGPTIK.V	3	1.27544	0.799968	1.61807	1.01487	0.769324	0.789536	0.560764	0.575496
MSMEG_2982	K.GEDYTPLGSTDFSTIVNK.V	2	0.936963	0.950488	1.02066	1.03539	0.994435	0.908289	0.994662	0.908496
MSMEG_2982	K.LAVEEINADGGVLGK.Q	2	0.990453	1.0144	0.935476	0.958097	1.05659	0.994283	1.00619	0.94686
MSMEG_2982	K.LISSDC*VAAVFGGWTSSSR.K	2	0.951884	0.766846	1.24473	1.00276	1.09847	0.993424	0.820229	0.741792
MSMEG_2982	K.QIELIGEDGASEPTVFAEK.A	2	0.898922	0.766598	1.06715	0.910064	1.3236	1.3386	1.55646	1.5741
MSMEG_2982	K.SLYLVGSDYVFPQTANR.I	2	1.19825	1.05427	1.29539	1.13975	0.907483	0.866867	0.940977	0.898862
MSMEG_2982	K.VGSLNSLSGTMAISEVTVR.D	2	1.67717	1.51506	1.85883	1.67916	0.843365	0.856993	0.816855	0.830055
MSMEG_2982	R.IGEIRPDGLIYTVWESK.G	2	0.984748	0.872058	1.05262	0.932161	1.37026	1.39676	1.36587	1.39229
MSMEG_2982	R.IGEIRPDGLIYTVWESK.G	3	0.880017	0.911777	0.74918	0.776217	1.20708	1.22113	0.948308	0.959349
MSMEG_2982	R.SANADAVFNTLNGDSNVAFFR.E	2	0.781009	0.769063	0.797846	0.785642	1.03035	1.00437	0.978596	0.953923
MSMEG_3019	R.AEDPEYGLAFDLLSSEFDK.V	2	1.12461	1.17594	1.22654	1.28252	1.55619	1.21219	1.73597	1.35223
MSMEG_3033	K.NLVGAFHQPAAVLVDLATLETLPR.N	3	1.36725	1.06788	1.58181	1.23545	1.18739	0.986138	1.31225	1.08983
MSMEG_3033	K.VAVLHQPVLNQTAEAIR.S	3	1.33817	1.20478	1.75742	1.58223	1.41585	1.43329	1.706	1.72701
MSMEG_3033	R.GVDIVHVPTTLLGMVDAAVGGK.T	3	1.80968	2.27111	1.70035	2.13389	1.07264	1.05035	1.01595	0.994835
MSMEG_3046	K.AGVFSGDALADVDALLER.V	2	0.837836	0.905498	0.836887	0.904473	1.37422	1.41847	1.33889	1.382
MSMEG_3046	R.VAITAQNHGFALEGEAGEK.F	3	2.33137	1.68515	2.87267	2.0764	1.79028	1.41639	1.79042	1.4165
MSMEG_3054	R.LPEAEEITTLAQLLLER.A	2	1.21984	1.00508	0.936439	0.771574	1.01301	0.855268	1.06481	0.899009
MSMEG_3055	K.AAPVGLFVETFGSETVDPAK.I	2	0.880509	0.985856	0.714849	0.800376	0.894795	0.963572	0.722978	0.778548
MSMEG_3055	K.AAPVGLFVETFGSETVDPAK.I	3	0.901215	0.879062	0.925037	0.902299	0.935127	0.995794	0.841856	0.896473
MSMEG_3055	K.AIGEVFDLR.P	2	0.160012	0.107641	0.278618	0.187428	0.0990822	0.109176	0.00213853	0.0023564
MSMEG_3055	K.AIGEVFDLRPAAIVR.D	2	1.05703	1.03024	1.0564	1.02962	1.02946	1.05699	1.05712	1.08539
MSMEG_3055	K.AIGEVFDLRPAAIVR.D	3	0.828061	0.897462	0.689576	0.747371	0.941982	1.17945	0.819518	1.02611
MSMEG_3055	K.FVLGGPM*GDAGLTGR.K	2	0.830355	0.721943	0.976551	0.849051	0.779526	0.825029	0.840765	0.889843
MSMEG_3055	K.FVLGGPMGDAGLTGR.K	2	1.69945	1.98439	1.72102	2.00958	0.8445	0.917254	0.850642	0.923926
MSMEG_3055	K.GFDGASC#GVNVAIGAQSPDIAQGVDTAHETR.V	3	0.975317	0.910775	1.12122	1.04702	1.08555	0.903613	1.04257	0.867839
MSMEG_3055	K.IC#DAISDSVLDALLEQDPK.S	2	1.50414	72.0438	0.207606	9.94371	1.24879	1.27303	1.3515	1.37774
MSMEG_3055	K.IC#DAISDSVLDALLEQDPK.S	3	1.11174	1.29961	1.18613	1.38658	1.25324	1.41484	1.03449	1.16788
MSMEG_3055	K.IC*DAISDSVLDALLEQDPK.S	2	1.50354	1.84736	1.64844	2.02539	1.32751	1.16085	1.57178	1.37445
MSMEG_3055	K.IC*DAISDSVLDALLEQDPK.S	3	1.11688	1.2975	1.18604	1.37784	1.30604	1.21879	1.26116	1.17691
MSMEG_3055	K.IIVDTYGGWAR.H	2	0.958687	0.957262	0.706438	0.705389	1.00617	0.978275	0.930006	0.904222
MSMEG_3055	K.NGVLDYLRPDGK.T	2	0.936669	0.860217	0.746077	0.685181	1.01808	1.15206	0.904418	1.02343
MSMEG_3055	K.NVVAAGLAER.V	2	2.74395	1.12799	3.17962	1.30709	1.58867	2.11783	1.72111	2.29438
MSMEG_3055	K.TQVTIQYDGTTPVR.L	2	0.865283	0.862481	0.810422	0.807797	0.966293	1.04731	0.878161	0.951787
MSMEG_3055	K.VVNTVLADLGHETLDTSDYR.L	2	1.3132	1.24966	1.07428	1.0223	1.15809	0.999357	1.33682	1.15359
MSMEG_3055	K.VVNTVLADLGHETLDTSDYR.L	3	0.902607	0.972739	0.728424	0.785022	1.05868	1.06072	1.06427	1.06632
MSMEG_3055	R.DLDLLRPIYAPTAAYGHFGR.T	3	0.879121	0.891551	0.903377	0.91615	0.997439	1.03576	1.00535	1.04397
MSMEG_3055	R.DLDLLRPIYAPTAAYGHFGR.T	4	0.875143	0.858754	0.76893	0.75453	1.0583	1.10414	0.996668	1.03984
MSMEG_3055	R.EKVVNTVLADLGHETLDTSDYR.L	3	0.873262	0.953052	0.785138	0.856876	0.863105	0.949804	0.82762	0.910754
MSMEG_3055	R.ILDIGYDSSTK.G	2	0.80083	0.813613	0.98269	0.998377	0.890707	1.04519	0.837777	0.983081
MSMEG_3055	R.KIIVDTYGGWAR.H	2	0.566013	0.564997	0.477562	0.476705	0.828838	0.826346	0.760863	0.758575
MSMEG_3055	R.KIIVDTYGGWAR.H	3	0.0344169	0.0833121	0.00122349	0.00296166	0.168384	0.154921	0.193693	0.178207
MSMEG_3055	R.LDTVVLSTQHADGIDLEGTLTPDIR.E	3	0.923025	0.972146	0.929714	0.979191	0.862464	0.961519	0.789564	0.880246
MSMEG_3055	R.TDIELPWEQTNK.V	2	1.46212	1.73958	1.45169	1.72717	1.25901	1.18802	1.14571	1.0811
MSMEG_3055	R.TDIELPWEQTNKVDDLK.S	3	0.752823	0.432235	1.27628	0.732781	0.504776	0.456135	1.04067	0.940391
MSMEG_3055	R.VEVQVAYAIGK.A	2	1.09205	0.858301	1.50369	1.18184	0.722098	0.67675	0.864	0.809741
MSMEG_3072	K.HGTAYTVTVDAK.K	2	4.61981	4.09328	3.57005	3.16316	6.653	2.31989	9.2179	3.21428
MSMEG_3072	K.LQAYQLQDAGEDTVDANLK.L	2	1.11938	0.695986	2.62186	1.63017	0.579747	0.493832	0.671638	0.572105
MSMEG_3072	K.SIYEDVEHVALVR.G	2	1.34919	1.36356	1.33064	1.34481	0.923135	0.901952	0.92441	0.903197
MSMEG_3072	R.ALANPGSVADDFTKPGHVVPLR.A	4	0.879874	0.652214	1.04657	0.775783	1.06219	0.776344	1.42224	1.0395
MSMEG_3072	R.LAGLQPAGAIC#EIVSQK.D	2	1.06483	1.1851	1.06387	1.18404	1.85977	1.53665	2.81855	2.32884
MSMEG_3072	R.VGLDGYGLHIIER.V	3	0.848535	0.461764	0.507357	0.276098	1.0638	0.937559	0.911762	0.803563
MSMEG_3081	R.FAGGLHIVAGR.V	2	0.403455	0.305824	0.523234	0.396618	1.24546	1.8311	1.40423	2.06453
MSMEG_3081	R.GLPAQVVGGSVGDAEAAWR.G	2	1.95069	1.99754	2.62518	2.68823	1.89571	1.77004	2.60248	2.42996
MSMEG_3084	K.AIGLVLPELK.G	2	0.953958	1.06497	0.803481	0.896981	1.16777	1.27007	0.944265	1.02699
MSMEG_3084	K.EGPAALPWGDLGVDVVVESTGIFTNAAK.A	2	5.52626	1.39887	6.45453	1.63384	3.63376	2.69349	6.25328	4.63518
MSMEG_3084	K.EGPAALPWGDLGVDVVVESTGIFTNAAK.A	3	2.37169	1.1417	2.5249	1.21545	1.94167	1.43001	3.36822	2.48064
MSMEG_3084	K.GLM#TTIHAYTQDQNLQDGPHK.D	3	1.37136	1.30336	1.08545	1.03162	1.36115	1.3363	1.49314	1.46589
MSMEG_3084	K.GLM#TTIHAYTQDQNLQDGPHK.D	4	1.32835	1.3638	0.965365	0.991121	1.37231	1.22059	1.26533	1.12544
MSMEG_3084	K.GLM*TTIHAYTQDQNLQDGPHK.D	3	1.38067	1.30268	1.09977	1.03765	1.35994	1.33309	1.50421	1.47452
MSMEG_3084	K.GLM*TTIHAYTQDQNLQDGPHK.D	4	1.36882	1.39024	1.00092	1.01659	1.34089	1.18719	1.27526	1.12909
MSMEG_3084	K.GLMTTIHAYTQDQNLQDGPHK.D	2	3.83049	2.65338	5.72494	3.96567	1.73526	1.63903	2.09519	1.979
MSMEG_3084	K.GLMTTIHAYTQDQNLQDGPHK.D	3	2.27285	2.26567	2.44058	2.43287	1.37778	1.09828	1.41374	1.12694
MSMEG_3084	K.NTDIEIVAVNDLTDNATLAHLLK.F	2	1.73007	1.18086	2.06932	1.41242	1.48847	1.54667	2.08081	2.16217
MSMEG_3084	K.NTDIEIVAVNDLTDNATLAHLLK.F	3	1.01803	1.16459	0.975264	1.11567	1.03764	1.10088	1.0367	1.09988
MSMEG_3084	K.SASVEDINAAMK.A	2	2.48854	2.55728	2.59187	2.66346	0.898189	0.905836	0.844011	0.851197
MSMEG_3084	K.VLNDEFGIVK.G	2	1.20352	1.10362	1.06518	0.976758	0.414418	0.506502	0.365241	0.446399
MSMEG_3084	K.VVSWYDNEWGYSNR.L	2	1.38932	1.14863	1.43735	1.18834	1.39821	1.26503	1.47491	1.33442
MSMEG_3084	K.YYDAPIVSSDIVTDPHSSLYDAGLTK.V	2	1.40946	1.20524	1.64991	1.41086	2.33091	1.83486	2.39045	1.88173
MSMEG_3084	K.YYDAPIVSSDIVTDPHSSLYDAGLTK.V	3	0.914148	0.818068	1.07991	0.966407	1.18571	1.03065	1.26634	1.10074
MSMEG_3084	R.AAALNIVPTSTGAAK.A	2	1.03754	0.989373	0.965896	0.921058	0.840667	0.936899	0.839903	0.936049
MSMEG_3084	R.LADLVALVGK.S	2	0.85168	1.0495	0.534091	0.658145	1.00815	1.11344	0.867795	0.958427
MSMEG_3084	R.LPQDVSLEGDDTIVIGDTK.I	2	0.938922	0.92313	1.06579	1.04787	1.10953	1.0625	1.0736	1.0281
MSMEG_3084	R.VPIPTGSVTDLTAELAK.S	2	1.10085	1.23271	1.05334	1.17952	1.11911	1.15799	1.09008	1.12795
MSMEG_3084	R.VPIPTGSVTDLTAELAK.S	3	1.20016	1.11167	1.19304	1.10507	1.17337	1.232	1.09649	1.15128
MSMEG_3085	K.ALAALVEGPDGSPGVFVSDGFGVVHR.K	3	0.917046	0.997304	0.850559	0.924998	1.16366	1.35698	1.062	1.23843
MSMEG_3085	K.FAADAEAETVAADR.I	2	1.47941	1.47387	1.44002	1.43463	1.80314	1.91081	1.84128	1.95122
MSMEG_3085	K.FAADAEAETVAADRIPDGK.M	3	0.635443	0.682485	0.80625	0.865936	1.58905	1.71504	1.5837	1.70926
MSMEG_3085	K.GAFSVVGGGDSAAAVR.R	2	1.2025	1.092	1.28067	1.16298	1.27112	1.43753	1.70563	1.92891
MSMEG_3085	K.GVAEAIIGATGK.G	2	0.356636	1.143	0.359573	1.15241	0.783221	0.506579	0.888236	0.574501
MSMEG_3085	K.LAVIENLATK.A	2	0.86284	0.619477	1.37677	0.988456	0.92695	1.09887	1.3037	1.54549
MSMEG_3085	K.LSLAPVAAALGEK.L	2	0.948787	1.07694	0.861379	0.977729	1.36207	1.47459	1.21569	1.31611
MSMEG_3085	K.LSLAPVAAALGEK.L	3	196.317	273.26	2.85234	3.97027	0.148817	3.29434	5.1052	113.013
MSMEG_3085	K.MGLDIGPGSVER.F	2	0.830226	0.429964	0.992508	0.514008	0.345575	0.448563	0.200206	0.25987
MSMEG_3085	K.TLDDLLAEGVQGR.G	2	0.782735	0.932633	0.772535	0.920479	1.66803	2.03579	1.42667	1.74122
MSMEG_3085	K.TVFWNGPMGVFEFPAFAAGTK.G	2	2.63522	1.87024	3.30206	2.34351	1.6569	1.26427	2.31189	1.76405
MSMEG_3085	K.TVFWNGPMGVFEFPAFAAGTK.G	3	1.60904	1.43178	2.04836	1.8227	1.50662	1.01648	2.42007	1.63275
MSMEG_3085	K.VIVTAHLGR.P	2	0.988844	1.5982	0.597126	0.965093	8.67374	20.1596	7.50785	17.4498
MSMEG_3085	K.VLQQLTSSTDRPYAVVLGGSK.V	2	1.23881	1.18484	1.45416	1.3908	1.65447	1.78716	1.7584	1.89943
MSMEG_3085	K.VLQQLTSSTDRPYAVVLGGSK.V	3	1.18111	1.02743	1.22651	1.06692	0.990825	1.00822	1.13426	1.15418
MSMEG_3085	R.AEGLTDGDVLLLENIR.F	2	0.843603	0.943441	0.846275	0.94643	1.11714	1.28652	1.04071	1.1985
MSMEG_3085	R.HVQLAGDVVGTDALAR.A	2	0.935538	0.845049	0.85094	0.768633	1.36632	1.13545	1.41438	1.17539
MSMEG_3085	R.LGLPEDGFSHISTGGGASLEYLEGK.E	3	1.11537	1.13065	1.09891	1.11396	1.43219	1.46865	1.25812	1.29015
MSMEG_3085	R.LLDEYADVIHLPVDIVVADK.F	3	1.08915	1.35353	1.1481	1.4268	1.452	1.24181	1.34034	1.14631
MSMEG_3085	R.RLLDEYADVIHLPVDIVVADK.F	3	0.943746	1.0583	0.610309	0.684388	0.939771	1.04785	0.868734	0.96864
MSMEG_3085	R.SDLNVPLDDDGNITDPGR.V	2	1.00161	1.14325	1.10339	1.25942	2.24691	1.44455	2.26224	1.45441
MSMEG_3085	R.VIASVPTLQALAEAGAK.V	2	1.12234	1.01627	1.12279	1.01669	1.44877	1.49526	1.42898	1.47484
MSMEG_3085	R.VIASVPTLQALAEAGAK.V	3	1.42062	0.868067	2.54926	1.55772	2.95568	1.54948	4.18604	2.19448
MSMEG_3101	K.ETVQNILALR.F	2	0.52161	0.62124	0.359425	0.428078	0.739741	0.94897	0.641822	0.823356
MSMEG_3101	K.LMPAIYDLANR.G	2	3.4233	2.99099	2.69309	2.35299	0.495221	0.570399	0.463625	0.534007
MSMEG_3101	K.VVGLLDEEGFAK.D	2	0.862413	0.792955	0.700986	0.644529	0.978488	0.98791	0.708346	0.715166
MSMEG_3101	R.APHLPFDATMTEELGQNALVIR.V	3	0.74541	1.21996	1.47479	2.41368	1.26227	1.41922	0.961857	1.08146
MSMEG_3101	R.DVIQNHLLQLLALTALEEPVSFSPHELQTEK.I	4	1.89373	0.889155	2.35552	1.10598	1.08661	0.690002	2.00533	1.27339
MSMEG_3101	R.ELNSVVNSVFPEESVFR.I	2	1.24308	0.998051	1.45549	1.16859	0.760024	0.893017	0.817774	0.960872
MSMEG_3101	R.FVQGTFDDDTAFTR.L	2	0.895159	0.825778	1.30613	1.20489	0.830856	0.822733	0.917955	0.908979
MSMEG_3101	R.LAETLDKLDIER.G	2	0.707867	0.743499	0.682604	0.716965	0.926152	0.839228	0.706407	0.640107
MSMEG_3102	K.GTAYDAQVNELAAR.G	2	1.87297	1.42042	1.37157	1.04017	8.17112	3.03396	6.00842	2.23094
MSMEG_3102	K.IHSVASFFVSR.V	2	0.725533	1.09746	0.779879	1.17966	0.581715	0.714181	0.960653	1.17941
MSMEG_3102	K.IHSVASFFVSR.V	3	0.414436	0.955292	0.0676281	0.155885	0.458483	0.476295	0.337039	0.350133
MSMEG_3102	K.LAAIGIDLPDVFR.V	2	1.03417	1.27516	0.940406	1.15954	1.16026	1.1967	1.04491	1.07772
MSMEG_3102	K.SWQELLDATQGQLDAAK.K	2	1.11155	1.12414	1.17366	1.18696	0.992936	1.24286	0.962529	1.2048
MSMEG_3102	K.SWQELLDATQGQLDAAK.K	3	1.60372	1.23025	2.14379	1.64455	1.599	1.70759	1.57885	1.68607
MSMEG_3102	K.SWQELLDATQGQLDAAKK	3	0.312012	0.459433	0.368386	0.542442	1.43039	0.663711	2.01184	0.933506
MSMEG_3102	K.TILQAIELWK.I	2	0.844063	1.06877	0.645497	0.817343	1.46835	1.38209	1.18749	1.11773
MSMEG_3102	K.TLEAVADHGEITGNTIAGTAASSQETFDK.L	3	0.976706	0.947214	0.929347	0.901285	1.01717	1.08318	1.01718	1.0832
MSMEG_3102	R.LAHDTDKTILQAIELWK.I	3	0.225371	0.224162	0.222284	0.221092	0.599251	0.709074	0.74635	0.883132
MSMEG_3102	R.LAYAAYEEVFGSDR.F	2	0.901347	0.939736	0.827557	0.862803	0.861672	0.951639	0.861179	0.951095
MSMEG_3102	R.LQTGNLTELINTR.S	2	0.950468	1.16871	0.931193	1.14501	0.954599	1.07523	0.972002	1.09483
MSMEG_3102	R.LVM*DAYLEGLEK.A	2	2.21347	0.950928	1.75099	0.752239	0.57118	0.573721	0.734059	0.737325
MSMEG_3102	R.LVMDAYLEGLEK.A	2	0.905746	0.885236	0.923427	0.902517	1.00148	1.02671	0.904925	0.927726
MSMEG_3103	K.LPELWGGSADLAGSNNTTIK.G	2	0.745634	0.454834	1.83973	1.12223	0.817473	0.555979	1.52471	1.03698
MSMEG_3103	R.AYGGTFLQFSDYMR.P	2	4.31867	3.20874	1.34646	1.00041	0.209073	0.300207	0.345391	0.495946
MSMEG_3106	K.ADAIGVNFIDTYFR.S	2	1.50363	1.67087	1.39449	1.5496	2.56128	2.51242	2.55002	2.50137
MSMEG_3106	K.ITVGGTYPLAEASR.A	2	0.319085	0.260287	0.371649	0.303166	0.453497	0.375984	0.216963	0.179879
MSMEG_3106	R.AGELINAIADGSIK.I	2	0.959021	1.0233	0.851449	0.908518	1.4544	1.71453	1.43489	1.69152
MSMEG_3106	R.ELPFVVGTEVC#GTVAAIGNDVAALK.V	3	1.28109	2.04595	1.18462	1.89188	2.09166	1.9817	2.1083	1.99746
MSMEG_3106	R.ELPFVVGTEVC*GTVAAIGNDVAALK.V	3	1.28821	1.6099	1.17688	1.47077	2.10484	1.91637	2.12125	1.93131
MSMEG_3106	R.GTLALFGASSGPVPPFDPQR.L	2	1.56971	1.38399	1.64728	1.45238	1.96418	1.58787	2.36855	1.91476
MSMEG_3106	R.LNAAGSVFLTR.P	2	1.04905	0.883813	0.978234	0.824151	0.689772	0.539461	1.91451	1.49731
MSMEG_3122	K.YGYGWADSDVAGASAQR.G	2	1.31821	1.36063	0.57179	0.590191	1.16768	1.38995	1.88405	2.24268
MSMEG_3123	R.FDDEQLFYLR.A	2	0.356722	0.517342	0.459598	0.666538	0.769067	0.789146	0.465495	0.477649
MSMEG_3123	R.GFFGELIQK.I	2	29.9417	3.61143	59.8736	7.22168	5.71253	2.32175	3.69063	1.49998
MSMEG_3123	R.GSGTYADNIEFVVGDAATLK.V	2	0.585839	0.954597	0.579903	0.944924	0.992675	0.940289	1.1914	1.12853
MSMEG_3125	R.ADIAAFVGADPDELVFTK.N	2	0.921541	0.861135	1.18117	1.10375	0.733379	1.06333	0.708435	1.02716
MSMEG_3143	K.LSGEIKPGVTATDVVLTVTDMLR.R	3	1.06783	1.12505	0.645585	0.680179	0.334219	0.332725	0.4835	0.481338
MSMEG_3143	R.DTLTVGDQSYEIYR.L	2	1.19216	0.829986	0.891504	0.620668	0.461425	0.409749	0.442804	0.393212
MSMEG_3147	K.VQSALLEIMAER.K	2	1.84369	1.40896	1.93901	1.4818	0.797555	0.855087	0.778417	0.834568
MSMEG_3147	R.DYVIPQDVVEVIPDVLR.H	2	1.22233	1.60065	1.19034	1.55877	0.957022	0.960791	0.977795	0.981646
MSMEG_3147	R.IQFTPDLVPTDIVGTR.I	2	1.02918	1.00385	1.00156	0.97691	0.938646	0.971081	0.983491	1.01748
MSMEG_3147	R.LQDVAANTFVHHALVDYVVR.I	3	0.648382	0.64606	0.524597	0.522718	1.02928	1.07967	0.845984	0.887396
MSMEG_3147	R.LQDVAANTFVHHALVDYVVR.I	4	0.44817	0.427132	0.286973	0.273502	1.12236	0.914642	1.04174	0.848941
MSMEG_3155	K.VWLVPSDFGTALQGFTK.M	2	1.33319	1.40268	1.25044	1.31562	0.945459	1.22217	0.785351	1.01521
MSMEG_3155	R.AAAYLQAQGQAK.A	2	1.64239	1.41079	1.37173	1.1783	3.37748	4.8516	4.70887	6.76409
MSMEG_3158	R.ILVDGGLSVPDALR.Q	2	0.369145	0.230729	0.426928	0.266844	0.575986	0.516783	0.995149	0.892862
MSMEG_3158	R.LSIDFGADPLTAPLSGR.A	2	0.595915	0.641952	0.556529	0.599523	1.0907	1.20107	0.910159	1.00226
MSMEG_3158	R.YGTEASAAVAAAR.A	2	0.328107	0.345588	0.28376	0.298879	3.05659	4.11749	3.23055	4.35183
MSMEG_3183	R.ITALTAPLSAADIDEAAR.R	2	1.45118	1.00903	1.18536	0.824192	0.996084	0.850184	1.24533	1.06293
MSMEG_3183	R.LSEATGANVYLK.R	2	7.87272	3.38248	9.83037	4.22357	2.86509	2.23885	2.89699	2.26378
MSMEG_3205	R.ELLSQALENLDADVR.A	2	0.621412	0.706664	0.572479	0.651019	0.852369	0.9402	0.74375	0.820389
MSMEG_3220	K.INNVLGQALLAR.Q	2	0.616786	0.59948	0.743695	0.722828	0.663509	0.799912	0.682673	0.823015
MSMEG_3220	R.LIGFEAAGDGVETGR.H	2	0.304081	0.304721	0.30051	0.301142	1.13437	0.982957	1.0584	0.917131
MSMEG_3220	R.LVPEALMAVIEEVTAAYEK.C	2	3.62141	1.42499	5.32405	2.09496	1.58975	0.709746	4.79745	2.14183
MSMEG_3226	R.DDTLSPWPTWPLVLR.T	2	0.743759	0.499948	1.2474	0.838492	1.34776	0.878203	2.56277	1.6699
MSMEG_3226	R.ELAGVHLAMEHLVPANR.E	3	0.768021	0.683424	0.736803	0.655645	1.4572	1.3445	1.50977	1.393
MSMEG_3227	K.ALVAFTQSGDTVR.R	2	0.863303	1.02285	0.71873	0.851562	1.17351	1.32533	1.16814	1.31926
MSMEG_3227	K.DIEDLEFAVR.L	2	0.886913	1.1069	0.924566	1.15389	1.21578	1.45347	1.15597	1.38197
MSMEG_3227	K.GVSLPGMNVSVPAMSEK.D	2	2.13006	1.59789	2.26128	1.69632	0.686216	0.637749	0.813367	0.75592
MSMEG_3227	K.IVC#TLGPATSTDETVR.A	2	0.790378	0.639486	0.721312	0.583605	0.63548	0.660063	0.483912	0.502631
MSMEG_3227	K.IVC*TLGPATSTDETVR.A	2	0.791067	0.640044	0.721312	0.583605	0.635027	0.661297	0.483629	0.503636
MSMEG_3227	R.AASDVTGHAVGIM#ADLQGPK.I	3	0.35259	0.390005	0.34771	0.384607	1.4399	2.12972	0.998765	1.47725
MSMEG_3227	R.AASDVTGHAVGIMADLQGPK.I	2	2.13343	1.53395	2.7876	2.00431	1.11078	1.09647	1.14229	1.12757
MSMEG_3227	R.AASDVTGHAVGIMADLQGPK.I	3	1.43582	1.60557	1.21096	1.35412	0.827238	0.935698	0.799831	0.904698
MSMEG_3227	R.AEASDVANAVLDGADAVMLSGETSVGK.Y	3	1.36083	2.08475	1.33431	2.04414	0.961194	1.17527	0.84985	1.03912
MSMEG_3227	R.ALVEAGMDVAR.L	2	1.60197	1.52199	1.62283	1.54181	1.34612	1.51668	1.37102	1.54474
MSMEG_3227	R.ENAKPVIVATQMLESMIENSR.P	3	1.69341	2.32807	1.56526	2.15189	0.823715	0.902274	0.77572	0.849701
MSMEG_3227	R.FKDGPTYWATGETVR.I	2	0.293398	0.346749	0.372052	0.439705	0.484726	0.517316	0.285777	0.304992
MSMEG_3227	R.FKDGPTYWATGETVR.I	3	0.00943148	0.00823586	0.134852	0.117757	0.304838	0.30171	0.0908598	0.0899275
MSMEG_3227	R.GDLGVELPLEEVPLVQK.R	2	0.729633	0.802251	0.713896	0.784948	1.0553	0.994721	0.974343	0.918415
MSMEG_3227	R.IIQAVEDNSVVVPPLTHVPR.T	2	0.90191	0.843493	1.222	1.14285	1.24471	1.04861	1.39558	1.17571
MSMEG_3227	R.IIQAVEDNSVVVPPLTHVPR.T	3	0.793779	0.901359	0.821159	0.932449	0.907044	0.911226	0.918543	0.922779
MSMEG_3227	R.IIQAVEDNSVVVPPLTHVPR.T	4	0.707091	0.660282	0.935878	0.873924	1.09066	1.22784	0.976406	1.09921
MSMEG_3227	R.LGVDLVALSFVR.S	2	0.796218	0.840016	0.702375	0.741011	0.94008	1.03567	0.897461	0.988715
MSMEG_3227	R.LHTPLPVLAFTALPEVR.S	2	0.912766	0.890218	0.989276	0.964839	1.43651	2.28988	1.33755	2.13213
MSMEG_3227	R.LHTPLPVLAFTALPEVR.S	3	1.25601	72.9565	1.09667	63.7008	0.634084	0.6885	0.651377	0.707277
MSMEG_3227	R.LNFSHGDYSDHEAAYKR.V	4	0.243937	0.163928	0.424665	0.285379	0.0633645	0.0896648	0.0750999	0.106271
MSMEG_3227	R.SPADIELVHEVM#DR.V	3	0.575592	0.573065	0.307622	0.306272	0.707144	0.838652	0.761217	0.902781
MSMEG_3227	R.SPADIELVHEVMDR.V	2	1.42787	1.51146	1.43853	1.52275	0.849954	0.839201	0.920251	0.908608
MSMEG_3227	R.SPADIELVHEVMDR.V	3	1.24867	1.34997	1.12675	1.21817	0.80235	0.809513	0.758252	0.765022
MSMEG_3235	K.AGEVFDSAPYGWPVAK.G	2	0.943302	0.972583	0.951176	0.980701	0.738119	0.811481	0.784317	0.86227
MSMEG_3235	K.GSPLAQSLQQALQHLIDNGEYEK.I	3	1.25733	1.39555	1.24525	1.38214	1.63938	1.67513	1.61475	1.64996
MSMEG_3235	K.VAVQATTVQETDELPAR.S	2	1.0695	0.924128	0.954617	0.82486	1.67671	1.43883	1.59087	1.36517
MSMEG_3247	K.ATGVAPQIVDEPFIIGVVGPAFSGETK.A	2	1.07993	0.954002	1.25634	1.10984	1.25249	1.10432	1.57822	1.39151
MSMEG_3247	K.ATGVAPQIVDEPFIIGVVGPAFSGETK.A	3	0.784393	0.697483	0.809571	0.719873	1.09329	0.958902	1.21251	1.06347
MSMEG_3247	K.DGGVEATFISADGTKDPEFVK.Q	3	0.533916	0.56264	0.58665	0.618211	0.815055	0.978117	0.783274	0.939977
MSMEG_3247	K.FGQEPGTYSTEGYDLGTILLK.G	2	0.97626	1.04487	0.998914	1.06911	1.01035	1.05143	0.973958	1.01356
MSMEG_3247	K.FGQEPGTYSTEGYDLGTILLK.G	3	0.83002	0.941403	0.748377	0.848804	1.42748	0.988582	1.4527	1.00604
MSMEG_3247	K.GAAPDSVFYSGYYSEAAPFVQQLK.D	2	0.948195	0.988826	1.14929	1.19854	1.20847	0.977931	1.33336	1.079
MSMEG_3247	K.GAAPDSVFYSGYYSEAAPFVQQLK.D	3	0.966921	0.921274	0.875649	0.834311	1.32964	1.02993	1.30645	1.01197
MSMEG_3247	K.GALLSC#PC#GPATAEFAEEYTQK.F	2	0.961604	0.830953	1.28579	1.11109	2.5856	1.28544	3.1478	1.56494
MSMEG_3247	K.GALLSC*PC*GPATAEFAEEYTQK.F	2	0.96903	0.821342	1.3021	1.10365	1.11109	1.30331	1.18676	1.39208
MSMEG_3247	K.GALLSC*PC*GPATAEFAEEYTQK.F	3	0.91847	0.81553	0.997419	0.88563	0.96935	0.877492	0.94598	0.856337
MSMEG_3247	K.HNAANAQC*QVQLK.A	3	1.86116	2.66142	0.84189	1.20388	230.337	15.2518	167.65	11.101
MSMEG_3247	K.VC#VVDDSTDYGLGLAEAVR.T	2	0.8785	0.894176	0.832398	0.847252	0.991026	1.02882	0.933686	0.969288
MSMEG_3247	K.VC*VVDDSTDYGLGLAEAVR.T	2	0.845888	0.861593	0.869309	0.885448	0.988106	1.14838	0.880605	1.02344
MSMEG_3247	R.GLANDGVQGPSVANYMK.N	2	1.82158	1.68587	2.07363	1.91913	0.886674	0.875866	0.955858	0.944206
MSMEG_3247	R.TTLGPVADASC#NISVK.K	2	0.796244	0.774514	0.712097	0.692664	0.982154	1.0114	0.982999	1.01227
MSMEG_3247	R.TTLGPVADASC*NISVK.K	2	0.799933	0.775089	0.705233	0.683331	0.994065	1.01348	0.992819	1.01221
MSMEG_3257	K.IVSYGVDIER.I	2	2.41515	1.63241	2.01626	1.3628	1.70118	0.449096	3.57597	0.944022
MSMEG_3257	R.GADGLTLVPYLEGER.S	2	0.727155	0.749655	0.725504	0.747954	0.803966	0.922123	0.658489	0.755266
MSMEG_3257	R.IAPAIWGRPVDVPPPGEYVALGAAR.Q	3	0.440506	0.355823	0.414273	0.334634	1.28056	1.12792	1.57692	1.38895
MSMEG_3257	R.PVDVPPPGEYVALGAAR.Q	2	2.47548	1.74605	2.81083	1.98259	1.54093	1.23463	2.01991	1.61841
MSMEG_3257	R.PVDVPPPGEYVALGAAR.Q	3	1.98418	0.74136	1.35117	0.504844	0.212662	0.27019	0.488358	0.620465
MSMEG_3257	R.SASSADDLVSELGGPDEWAK.T	2	0.972204	0.799856	1.31754	1.08397	1.12591	1.12895	1.18301	1.1862
MSMEG_3257	R.TASSPHPGGTEVDPGHWWDALQR.T	3	0.596922	0.563488	0.944591	0.891684	1.13596	1.0637	1.24223	1.16321
MSMEG_3280	-.MPNNIDPQLFARLTANRTSR.R	3	1.25675	1.16013	1.41832	1.30928	0.828659	0.863097	0.991734	1.03295
MSMEG_3280	K.IDDLWDPAFK.G	2	1.35491	0.842782	1.65263	1.02797	1.92574	0.972015	2.35589	1.18913
MSMEG_3280	K.LVAFTQFVPVLSDMTDELAK.I	2	1.76245	1.17951	1.71846	1.15006	1.30262	0.896255	1.56356	1.07579
MSMEG_3280	R.KQDIGADLVVPTEFMAAR.L	2	3.34392	1.55658	4.18749	1.94926	7.7332	1.27891	11.106	1.83671
MSMEG_3280	R.LMGLNWLNEINESR.V	2	1.6665	1.86349	1.5609	1.7454	1.26989	1.20924	1.32158	1.25846
MSMEG_3309	K.VIAAEPAAC#PSITQGEYR.Y	2	0.81801	0.557503	0.559004	0.380981	0.862329	0.780168	1.26493	1.1444
MSMEG_3309	K.VIAAEPAAC*PSITQGEYR.Y	2	0.738942	0.462766	0.503912	0.315578	0.862435	0.777285	1.26677	1.1417
MSMEG_3332	R.GLDILLTGLATRLDM#PGGM#PTRAPEPG	3	1.94104	1.54392	2.28143	1.81467	2.1638	1.47064	2.83008	1.92348
MSMEG_3422	R.VVASTPISEDLIER.I	2	0.610856	0.612618	0.744588	0.746736	0.8123	0.785145	0.974679	0.942097
MSMEG_3461	K.STVLDSGLSTGQLIK.T	2	0.633485	0.703009	0.651356	0.722842	0.925721	0.938396	0.951381	0.964406
MSMEG_3461	K.VSLADLIVLAGSAAIEK.A	2	0.994697	1.05823	1.12367	1.19544	0.628371	0.575874	0.659494	0.604397
MSMEG_3461	R.AVAEVYAQSDNGER.F	2	1.48244	1.25217	1.33588	1.12838	1.30234	2.08893	2.01042	3.22468
MSMEG_3461	R.IQQDFNASASGGK.K	2	1.61993	1.33307	1.18988	0.979179	1.52318	2.01033	1.51365	1.99775
MSMEG_3461	R.NQDWWPNQIDVSR.L	2	0.923902	1.02883	0.862418	0.960366	1.24263	1.58261	1.11535	1.42052
MSMEG_3505	K.DLGAALAGAPEAMGSVALR.D	2	0.910279	1.19546	0.970729	1.27485	1.14089	1.33589	1.02179	1.19644
MSMEG_3505	R.HLNAVITDLFER.G	2	1.51649	1.48112	1.58985	1.55277	1.57191	1.51103	1.52157	1.46264
MSMEG_3505	R.YLDAGLVVFGK.T	2	0.879734	0.693936	0.725445	0.572232	0.998819	0.820083	0.675387	0.554528
MSMEG_3507	K.LLAQNTGVIASFSR.A	2	1.24543	1.08375	1.35051	1.17519	1.39588	1.15142	1.57071	1.29563
MSMEG_3507	K.M#TSGQGFIAALDQSGGSTPK.A	2	1.91395	2.31453	1.78822	2.16248	0.515176	0.417608	0.724973	0.587672
MSMEG_3507	K.PMPTLDDLLAR.G	2	14.3977	13.8807	15.2051	14.6592	2.2752	3.2091	2.19595	3.09731
MSMEG_3507	R.LYGVEESAYSNEDEMFDLIHQMR.S	3	4.15687	4.89884	3.52163	4.15022	1.43627	1.61628	1.18823	1.33716
MSMEG_3507	R.SVIGAANPTGVAAVVAQQFEVAK.Q	2	1.38968	1.42367	1.43701	1.47216	2.23367	1.65324	1.90167	1.40752
MSMEG_3507	R.SVIGAANPTGVAAVVAQQFEVAK.Q	3	1.47133	1.37635	1.47597	1.38069	2.55865	1.69181	2.40298	1.58888
MSMEG_3507	R.VLAAILFEQTMDR.T	2	1.45605	2.00796	1.24657	1.71907	1.15409	1.26851	0.909982	1.0002
MSMEG_3512	R.ELVLDEALEER.I	2	0.585684	0.827316	0.986213	1.39309	1.05347	1.03359	1.45194	1.42455
MSMEG_3512	R.YEPAAADAYGQLLDVLR.D	2	0.840498	1.21617	0.711409	1.02939	1.51036	1.42977	1.1106	1.05134
MSMEG_3574	K.AWDAFDPVDLAASLTR.A	2	0.659805	0.929167	0.63403	0.892869	1.14047	1.19324	0.940283	0.983789
MSMEG_3574	R.DILAIAGAMLDGEIAYR.R	2	1.19608	0.768624	1.42904	0.918323	0.87161	0.671365	1.0157	0.782354
MSMEG_3574	R.GPLNFYSLYR.A	2	0.461864	0.236383	0.278727	0.142653	1.36945	0.499269	1.71796	0.626329
MSMEG_3576	R.LGDDADFDHVVAEAHR.R	4	0.421566	1.3155	0.00306641	0.00956872	1.01139	1.05127	1.06683	1.1089
MSMEG_3598	R.TGVPIVGIDGIEDGLNAVK.S	2	1.11461	1.17444	1.13165	1.19239	1.12217	1.22797	1.14784	1.25606
MSMEG_3605	R.IGDFVVNEPMILGHELSGR.I	3	2.64976	0.692716	1.68419	0.440292	0.93007	0.826155	1.2604	1.11958
MSMEG_3620	K.LDEALQIILPMLK.G	2	2.66188	3.22929	2.27812	2.76374	1.57917	1.60385	1.43569	1.45813
MSMEG_3620	R.HFDHLNVIAGFDELAR.K	3	1.76066	2.18779	1.9708	2.44891	11.0463	7.57474	5.32438	3.65107
MSMEG_3620	R.LALQIPNFSYGTGVEELFPTVIAQAK.E	3	1.22555	0.970665	1.57321	1.24602	1.19877	1.21192	1.48565	1.50195
MSMEG_3620	R.PGDITAIGEALKPLISG	2	1.96839	2.27685	2.16654	2.50606	2.58104	1.06747	2.93691	1.21465
MSMEG_3620	R.VQLGTLVTGNTYR.N	2	0.837203	0.717981	0.608354	0.521721	1.30432	0.969532	1.33455	0.992
MSMEG_3621	K.DLAEQSGVELDR.A	2	1.04991	0.812841	0.927113	0.717775	1.82624	1.42279	2.62855	2.04785
MSMEG_3621	R.TRIEELEEIAAAVQDTEK.A	3	0.754203	0.466396	0.757651	0.468528	1.48277	0.860081	2.217	1.28598
MSMEG_3625	K.LADLVLWEPAFFGVR.P	2	0.460869	0.382323	0.637521	0.528867	0.878895	0.852546	0.829646	0.804774
MSMEG_3632	K.ATVGLASGALGATPSDAADFIEAVR.R	2	1.09759	1.13491	1.24394	1.28624	1.15715	0.919727	1.19526	0.950016
MSMEG_3632	K.ATVGLASGALGATPSDAADFIEAVR.R	3	0.828576	0.917658	0.742027	0.821805	0.859111	1.00595	0.800837	0.937714
MSMEG_3632	K.FHTLWSGDHSEVEA	2	0.104665	0.213915	0.152975	0.312653	0.76329	0.684491	0.342339	0.306997
MSMEG_3632	K.MVHNGIEYSDMQLIGEAYQLLR.D	3	1.25463	1.12992	1.61404	1.45361	0.956333	0.930146	0.770067	0.74898
MSMEG_3632	K.SALDLGVPVTGIAEAVFAR.A	2	1.0766	1.31361	1.03236	1.25963	0.948298	0.965906	0.929882	0.947148
MSMEG_3632	K.SALDLGVPVTGIAEAVFAR.A	3	0.842795	0.830008	1.18578	1.16779	0.87536	0.635953	1.03976	0.755388
MSMEG_3632	K.TGKPLVDVIVDEAEQK.G	2	1.72867	1.53641	1.915	1.70202	2.55043	2.13293	3.20164	2.67754
MSMEG_3632	K.TGKPLVDVIVDEAEQK.G	3	0.861992	0.994462	0.660679	0.762211	0.973545	1.00581	0.921747	0.952297
MSMEG_3632	R.DAVEAGIDSWR.R	2	0.492341	0.709244	0.936872	1.34962	0.206572	0.371185	0.0476221	0.0855709
MSMEG_3632	R.DGLGMSAGEIADVFEEWNR.G	2	2.09796	1.52427	2.50944	1.82323	1.09468	1.06163	1.28739	1.24853
MSMEG_3632	R.GDLDSFLVEITAK.V	2	0.794321	1.03246	0.729639	0.948385	0.932936	1.30794	0.6606	0.926137
MSMEG_3632	R.IKDAYDAEPDLPTLLAAPYFR.D	3	0.521791	0.671737	0.483099	0.621927	0.872303	1.04739	0.789655	0.948152
MSMEG_3632	R.KATVGLASGALGATPSDAADFIEAVR.R	3	0.774314	0.828618	0.721246	0.771829	0.778807	0.799312	0.754287	0.774146
MSMEG_3632	R.LPAALIQGLR.D	2	0.55892	0.588507	0.335699	0.35347	0.478934	0.524263	0.255658	0.279855
MSMEG_3632	R.SETIAEFIDALEKPR.K	2	0.810219	0.998252	0.804605	0.991335	0.944187	1.02643	1.06234	1.15488
MSMEG_3632	R.SETIAEFIDALEKPR.K	3	0.731533	0.988696	0.787017	1.06368	0.783873	0.788623	0.801446	0.806303
MSMEG_3634	K.VVLGVQSAAGFAEGHPLPAGW	2	1.23564	1.08238	1.32766	1.16299	0.89316	0.807837	0.930966	0.842031
MSMEG_3634	R.DIALSDFVTAPVGTDPR.E	2	0.842018	0.966083	0.731866	0.839701	0.891679	0.982692	0.790563	0.871255
MSMEG_3634	R.DLIEAGASIVK.V	2	0.64871	0.616273	0.530078	0.503573	0.70442	0.775692	0.801979	0.883122
MSMEG_3634	R.DLVVDTPVTLSPEDSVSDANALLHK.R	3	1.07915	0.907096	1.13172	0.951287	1.08593	0.912462	1.37984	1.15942
MSMEG_3634	R.GGVEDLLDHITSGVR.S	2	0.806785	1.32469	0.642037	1.05418	0.743693	0.872241	0.88316	1.03581
MSMEG_3634	R.GGVEDLLDHITSGVR.S	3	0.653265	0.84248	0.520629	0.671427	0.76235	0.850084	0.522215	0.582314
MSMEG_3634	R.IAAAVGINGDVGAK.A	2	4.40326	3.97731	5.21315	4.70885	2.86296	2.41804	3.69591	3.12154
MSMEG_3634	R.PIGLVTEANC#AGVDR.F	2	0.359141	0.327642	0.593859	0.541775	0.171982	0.192583	0.266747	0.298701
MSMEG_3634	R.RGGIVVLPQDLPITAVSETVDFVK.S	3	0.637353	0.856473	0.683223	0.918114	0.712112	0.75814	0.698992	0.744172
MSMEG_3636	K.SAANPEGAQAFASYLIGK.S	2	0.713624	0.687004	0.760885	0.732502	1.26194	1.00561	1.3622	1.08551
MSMEG_3738	R.GVADLLDTVMEK.L	2	5.46922	2.68568	3.7961	1.86409	0.734076	0.508766	0.790468	0.54785
MSMEG_3758	R.GELADLDESTLSAALR.E	2	0.825391	1.02931	0.950878	1.1858	1.05074	1.06793	0.994409	1.01068
MSMEG_3758	R.TVAEGGVYVNNAR.V	2	1.46757	1.88652	1.3606	1.74901	12.4268	7.80612	13.2606	8.32994
MSMEG_3758	R.VESDEWVPQESDFLHEGWLVLR.R	3	0.989882	1.43215	0.8528	1.23382	1.26178	0.927416	1.76665	1.2985
MSMEG_3769	R.LIGNLTGLLATLK.A	2	0.893401	1.25898	0.586579	0.826609	0.657324	0.549747	0.435066	0.363864
MSMEG_3770	K.AIAFAEENAIPINVTK.R	2	1.09	0.955788	1.08567	0.951993	0.960227	0.870832	1.02565	0.930167
MSMEG_3770	K.GVPVSIDGRPVSVLQAIEELNR.R	3	1.17355	1.31214	1.25451	1.40267	1.37783	1.17211	1.39893	1.19006
MSMEG_3770	K.WGELVYDGLWYSPLK.R	2	0.564704	0.506431	0.520732	0.466996	0.89295	1.04752	0.892125	1.04655
MSMEG_3770	R.ALDC#GAVEAVVVDAR.D	2	1.04945	1.02584	1.12031	1.09511	1.18678	1.17946	1.22916	1.22158
MSMEG_3770	R.ALDC*GAVEAVVVDAR.D	2	1.06965	1.12607	1.22226	1.28674	1.2374	1.15394	1.24814	1.16396
MSMEG_3770	R.ALESFVAHTQEHVSGEIR.L	3	1.01343	0.772344	2.3565	1.79591	0.809148	0.885074	1.06104	1.1606
MSMEG_3770	R.AVETGFLEHLWNAPTK.D	2	0.682525	0.61913	0.59294	0.537866	1.6421	1.4079	2.18535	1.87366
MSMEG_3770	R.FEVGFASLAPDLQVLAPVR.D	2	0.891715	0.887113	0.932232	0.927421	0.857711	0.833865	0.935341	0.909336
MSMEG_3770	R.PVSVLQAIEELNR.R	2	1.14357	1.32294	1.19029	1.377	1.00848	0.439691	1.04624	0.456156
MSMEG_3770	R.SPFSIDQNVWGR.A	2	0.975187	0.893358	1.14174	1.04594	1.21236	1.22478	1.08848	1.09963
MSMEG_3772	R.GHEITDEVIDGPQSAVFDEAENR.L	3	0.947519	0.946002	1.17093	1.16905	0.905835	0.925002	0.951734	0.971872
MSMEG_3773	K.TLSHGIEELGHPLVDK.V	3	0.612901	0.449241	0.550435	0.403455	2.91663	1.20683	2.72592	1.12791
MSMEG_3773	R.DAGFLVNAAAPEVVR.L	2	2.49675	2.12604	3.9022	3.32282	0.681332	0.746224	0.612685	0.671039
MSMEG_3778	R.DLPVYIISIGR.T	2	0.77528	1.54942	0.816895	1.63259	1.7329	1.41381	1.21922	0.994714
MSMEG_3786	R.LAGVAGYEGALAHDASEPSLAR.V	3	0.456633	0.457564	0.433083	0.433966	1.0135	0.990091	0.901945	0.881111
MSMEG_3811	K.AAGATDIEERPVVGAPVDALVELADEVK.A	3	1.21916	3.36667	1.35444	3.74024	0.893623	0.849771	0.811412	0.771594
MSMEG_3831	R.IAAQATVEER.R	2	0.894805	1.18853	0.887233	1.17847	2.3205	3.93353	2.27334	3.85359
MSMEG_3831	R.NLQAGEPVAAPLQPVPFDHTWADQAAR.I	3	1.01492	0.856915	1.37488	1.16083	0.933771	0.844939	1.22826	1.11141
MSMEG_3833	K.FAAAEAEAANAPVSNGSSR.S	2	0.186757	0.225484	0.189153	0.228377	1.70263	1.78169	1.8064	1.89028
MSMEG_3833	K.GGLILDIGLR.G	2	0.146482	0.176499	0.0497109	0.0598978	0.161688	0.524995	0.140004	0.454589
MSMEG_3833	K.HDVDPNEVVSVGDEVEALVLTK.E	2	0.495338	17.0573	0.702819	24.2021	1.02114	1.24409	1.1283	1.37465
MSMEG_3833	K.HDVDPNEVVSVGDEVEALVLTK.E	3	0.326574	0.567769	0.309021	0.537252	0.766423	0.951917	0.65811	0.817391
MSMEG_3833	K.VDRDEVLLDIGYK.T	2	0.962712	0.827651	1.11578	0.959246	0.998091	0.902099	1.10772	1.00118
MSMEG_3833	K.VDRDEVLLDIGYK.T	3	0.237307	0.224799	0.0944776	0.0894981	0.769234	0.83382	0.661072	0.716576
MSMEG_3833	K.YFNDGDIVEGTIVK.V	2	0.381753	0.393953	0.419677	0.433089	0.936697	1.01977	0.977936	1.06466
MSMEG_3833	R.AWGTIEELKEKDEAVK.G	2	0.534892	0.347425	0.442593	0.287475	0.548545	0.274703	1.44876	0.725516
MSMEG_3833	R.AWGTIEELKEKDEAVK.G	3	0.428078	0.392469	0.346107	0.317317	0.648906	0.665908	0.579034	0.594205
MSMEG_3833	R.GFLPASLVEM*R.R	2	0.940004	0.807603	0.299527	0.257338	0.473169	0.618426	0.846483	1.10634
MSMEG_3833	R.GFLPASLVEMR.R	2	0.717287	0.815706	0.595402	0.677097	0.629219	0.721497	0.541187	0.620554
MSMEG_3833	R.HVEVPDQVVQVGDDAMVK.V	2	1.15075	0.730426	1.51961	0.964552	0.968426	0.944984	1.12417	1.09696
MSMEG_3833	R.SEESSGGTLASDAQLAALR.E	2	0.451441	0.433405	0.496883	0.477032	0.860031	0.85887	0.854328	0.853175
MSMEG_3833	R.VEEGIEGLVHISELSER.H	2	0.805483	0.72685	0.757624	0.683663	0.9022	0.819257	0.96075	0.872424
MSMEG_3833	R.VEEGIEGLVHISELSER.H	3	0.249561	0.274636	0.281362	0.309631	0.79447	0.769983	0.675962	0.655128
MSMEG_3881	R.LTALVLPADGDPTIVVPR.L	2	0.933587	0.904775	0.948559	0.919285	1.08875	1.00575	1.09277	1.00947
MSMEG_3881	R.YALLQQAQQAAVAAVRPGVTAEQVDAAAR.D	3	1.02222	0.822922	1.06075	0.853939	2.10999	1.38061	2.20696	1.44406
MSMEG_3884	K.AQTGVQQILTDETNGYGAK.N	2	0.609538	0.575719	0.907228	0.856892	1.31843	0.95547	1.2295	0.89102
MSMEG_3890	K.VGTASLVLEMIEAGVPFR.D	2	1.97345	0.954049	2.66004	1.28597	1.33729	0.961622	2.4477	1.7601
MSMEG_3897	K.AHVGALLDSVDSAVELVEQLTN	2	1.94431	1.11762	2.83133	1.6275	1180.86	0.92937	2339.69	1.8414
MSMEG_3897	R.VGIGPSGDEPGFQLSQR.A	2	1.17069	1.01877	1.1899	1.03549	0.74302	0.697332	0.915487	0.859193
MSMEG_3962	K.ALAMGASAVGIGR.P	2	2.44423	1.62976	2.99173	1.99483	1.26657	1.39936	0.970657	1.07242
MSMEG_3962	K.ASGDTPVLFDSGIR.T	2	0.598205	0.558472	0.357961	0.334186	0.61905	0.668829	0.298098	0.322069
MSMEG_3962	K.HAGDTPAYFQLYYPEDR.D	2	1.47821	1.16915	1.84321	1.45785	1.8998	1.64934	1.97228	1.71227
MSMEG_3962	R.DLSVELWGK.T	2	1.13596	1.14094	1.05451	1.05913	1.49498	1.29996	1.43264	1.24575
MSMEG_3962	R.DLTISNFPFLR.G	2	0.950635	1.29377	0.89872	1.22312	1.32472	1.61626	1.11745	1.36337
MSMEG_3962	R.GLC*LTNYVTDPVFQK.K	2	0.99424	0.962179	1.0161	0.983333	1.24161	1.21719	1.24764	1.2231
MSMEG_3962	R.SLLAEADLIMAVDGYR.N	2	0.856731	1.10674	0.825222	1.06604	1.28702	1.34412	1.20736	1.26093
MSMEG_3962	R.TGVPYITSTLAVSSLEDIR.K	2	1.28601	1.42367	1.27371	1.41006	1.39126	1.17558	1.19385	1.00877
MSMEG_3962	R.TGVPYITSTLAVSSLEDIRK.H	2	0.685349	2.3191	0.568178	1.92261	0.46645	0.470608	0.584454	0.589664
MSMEG_3962	R.TGVPYITSTLAVSSLEDIRK.H	3	0.772749	0.828406	0.773946	0.829689	0.971956	1.17045	0.937422	1.12886
MSMEG_4189	R.FWSNEVLDEANAR.L	2	1.20146	1.34705	1.21604	1.3634	1.22828	1.30801	1.18015	1.25676
MSMEG_4189	R.SATALPEAPDATDVIAR.V	2	1.00028	0.963382	1.07175	1.03222	1.07143	1.17385	1.05776	1.15888
MSMEG_4189	R.VLPPHDYVAATDAIAEVVEMVEK.L	3	1.85087	1.26643	1.93156	1.32164	1.10704	0.872834	1.5973	1.25937
MSMEG_4200	R.LPPDLDFAALFHGVDER.V	3	0.418668	0.592516	1.32231	1.87139	1.18158	0.72157	1.23185	0.752266
MSMEG_4208	R.GTAFGFPFGALPAGGAELPTFLSYITEK.R	3	4.75962	1.11882	7.50279	1.76365	22331.6	0.84795	73672.3	2.7974
MSMEG_4210	K.IAAGTTGLGEFVDQIEAGQVR.V	3	1.29399	1.08826	1.13397	0.953689	2.30555	1.9515	1.98542	1.68053
MSMEG_4210	R.MMVPNSPGGGYDLTAR.T	2	2.41285	2.93331	2.64162	3.21142	1.64232	1.31523	1.79848	1.44029
MSMEG_4210	R.TIDDLVAAWK.A	2	1.27485	1.11856	1.15938	1.01725	1.03568	0.929973	0.92361	0.82934
MSMEG_4210	R.TVNYITYDGGGDLLTALLGK.K	2	1.11983	1.17202	1.06675	1.11647	1.76214	1.74809	1.73646	1.72262
MSMEG_4217	K.TYLESQLEELGQR.G	2	1.07911	1.28418	1.04626	1.24508	1.14962	1.17953	1.02924	1.05601
MSMEG_4217	K.TYLESQLEELGQR.G	3	0.924965	0.773798	1.16309	0.973005	1.33559	0.923801	1.79545	1.24188
MSMEG_4217	R.AQAEAMVSDAR.Q	2	4.7378	9.61251	3.79454	7.69873	4.83477	9.73565	5.44779	10.9701
MSMEG_4217	R.GSAAPVDSSANSDASGFGQFNR.G	2	1.08283	0.908161	0.677524	0.568232	1.25545	1.94331	0.99745	1.54396
MSMEG_4217	R.GSAAPVDSSANSDASGFGQFNR.G	3	1.31141	0.793758	0.958987	0.580445	1.08247	1.06681	1.07242	1.0569
MSMEG_4217	R.GYNEDEVDAFLDLVENELTR.L	2	3.43192	1.90237	4.63614	2.56988	2.65288	1.80356	4.57931	3.11324
MSMEG_4217	R.GYNEDEVDAFLDLVENELTR.L	3	3.71685	1.64302	5.49333	2.42832	2.86132	1.79266	6.27427	3.93092
MSMEG_4217	R.LIEENADLR.Q	2	1.72987	2.12383	1.49404	1.83429	4.53866	13.4491	4.58987	13.6008
MSMEG_4217	R.VAELDQELAAAR.S	2	0.941132	0.863912	1.05332	0.966895	0.827833	0.873439	0.95172	1.00415
MSMEG_4222	K.AAEDAKDDIEELLR.G	2	1.00212	0.863544	1.0413	0.897305	0.978649	0.846297	1.18311	1.02311
MSMEG_4222	K.GVMSGAGTALMGIGSAR.G	2	1.40332	1.68655	1.72744	2.07608	0.725721	0.75713	0.736284	0.76815
MSMEG_4222	R.KAAEDAKDDIEELLR.G	3	0.596948	0.766054	0.577933	0.741653	0.969917	0.997442	0.811325	0.834349
MSMEG_4222	R.LLQMGDAAVSLMDAFR.S	2	2.44414	2.28906	2.46693	2.3104	0.897783	0.962226	0.858398	0.920013
MSMEG_4233	K.EIAARLNNTPDAK.T	3	0.535128	0.529	0.517349	0.511425	0.602955	0.665245	0.690305	0.761618
MSMEG_4240	R.DALDVLAAANVHPQAK.A	3	1.52054	1.57212	1.59191	1.6459	1.39172	1.44097	0.783198	0.810913
MSMEG_4240	R.PLQLGAAAAADRPDVQELFHR.I	4	1.28421	1.30425	1.01442	1.03025	1.11824	1.13895	1.10059	1.12098
MSMEG_4240	R.SVIEPADAVAGPDVLR.L	2	1.23002	1.17889	1.32701	1.27185	1.28661	0.931977	1.49441	1.0825
MSMEG_4240	R.TVLLAEALELADASDPAAAALLR.R	2	1.83357	1.13232	1.81429	1.12042	1.81959	1.10587	2.66421	1.61919
MSMEG_4240	R.TVLLAEALELADASDPAAAALLR.R	3	0.926131	0.919098	1.28978	1.27999	1.43773	1.13481	1.76609	1.39399
MSMEG_4244	K.LGPTTTPELAVEYVER.L	2	1.02539	0.973919	1.07954	1.02535	1.10353	1.00713	1.09256	0.997114
MSMEG_4244	R.AYANASAAMNLMR.A	2	0.710577	0.761634	0.529999	0.568081	0.543445	0.473402	0.646772	0.563411
MSMEG_4244	R.GLNFMSAC*GVADR.N	2	0.492354	0.656409	0.314165	0.418846	0.592712	0.642606	0.369317	0.400406
MSMEG_4244	R.TVLESVPPVTVPSEIEK.L	2	1.11921	1.07088	1.18035	1.12938	0.81801	0.746082	0.966334	0.881364
MSMEG_4254	R.AALGGEC#HAAISGGAPLGER.L	3	2.1481	1.9676	2.41672	2.21365	1.87665	2.27107	2.12325	2.56949
MSMEG_4254	R.SAALGLIAEGVQPGDR.V	2	0.614089	0.623617	0.648213	0.65827	0.597993	0.642198	0.826085	0.887151
MSMEG_4258	R.AASSLSGGADTLEALGVR.I	2	0.72181	0.886613	0.848894	1.04271	1.06617	1.02476	0.998081	0.959314
MSMEG_4258	R.AVEAIDSGAAEQLLAR.W	2	1.00112	0.870419	1.09649	0.953337	1.3538	1.34575	1.18829	1.18122
MSMEG_4258	R.EIGVPTVFNLLGPLTNPAGPR.A	3	1.21249	0.869226	1.52971	1.09664	1.68085	1.25365	1.88314	1.40452
MSMEG_4258	R.EVGIGFAFAPQFHPSYK.H	3	1.14291	0.541106	0.941945	0.445958	1.33779	0.765513	1.69247	0.968471
MSMEG_4258	R.LTFDPAAFGFK.R	2	0.891525	0.972077	0.807656	0.880631	1.68554	1.50386	1.58166	1.41118
MSMEG_4262	K.AVLWTSGWTPR.F	2	2.69894	1.6715	1.4219	0.880609	0.647417	0.836597	0.650752	0.840905
MSMEG_4262	K.TVAANLTDALEGSTLK.R	2	1.26719	1.27648	1.2881	1.29754	1.14139	1.01046	1.38427	1.22548
MSMEG_4262	K.VC#SHLGC#PSSLYEQQTYR.I	3	0.510394	0.871441	0.113846	0.194379	0.815321	0.689123	0.790387	0.668049
MSMEG_4262	K.VC*SHLGC*PSSLYEQQTYR.I	3	0.526295	0.916747	0.106138	0.18488	0.798993	0.689363	0.777105	0.670478
MSMEG_4262	K.VCSHLGCPSSLYEQQTYR.I	3	0.515062	0.861179	0.120619	0.201674	0.816115	0.683401	0.789252	0.660905
MSMEG_4262	R.ILC*PC*HQSQFDALEFAK.P	3	1.29391	0.876548	1.81833	1.23181	0.786548	0.66734	0.95938	0.813978
MSMEG_4263	R.SDREVLEHGVETGIIK.R	3	0.598417	0.630646	0.572831	0.603683	1.22445	0.966444	0.837661	0.661153
MSMEG_4263	R.SDREVLEHGVETGIIK.R	4	0.0268898	0.0161915	0.572167	0.344527	1.74733	0.861851	0.952556	0.469839
MSMEG_4270	K.FSEQLLADHLQK.V	3	0.165412	0.392128	0.0745383	0.176702	0.802583	0.970217	0.254183	0.307274
MSMEG_4270	K.LGLAFAADPSQQLAR.L	2	1.35134	1.26186	1.48558	1.38721	1.73352	1.63311	1.63142	1.53693
MSMEG_4270	K.VSLSFLVDDLVIHR.G	3	1.49118	0.897821	0.35539	0.213975	1.40181	2.48936	1.26232	2.24166
MSMEG_4270	R.DGTFVHVDVVPETHKEDPTGIGDAFR.A	4	1.17665	1.02594	1.19377	1.04087	1.14379	1.07913	1.13666	1.0724
MSMEG_4276	K.GGIKPVSVWLSHEYVR.A	3	1.72692	0.992767	1.37404	0.789904	1.5735	1.53361	1.55219	1.51285
MSMEG_4276	K.GGIKPVSVWLSHEYVR.A	4	4.86584	1.18964	0.798616	0.195252	2.31288	2.53425	1.41208	1.54723
MSMEG_4276	R.LAIPELPEEVFIESLR.Q	2	1.27448	1.36521	1.19813	1.28342	1.13093	1.2497	1.05074	1.16109
MSMEG_4276	R.LAIPELPEEVFIESLR.Q	3	0.912859	1.40849	1.18985	1.83586	1.03331	1.26969	1.0536	1.29462
MSMEG_4276	R.LVTPELSGSLLPGITR.D	2	1.10557	1.16167	1.05189	1.10526	1.05661	1.05543	1.07194	1.07074
MSMEG_4276	R.RLAIPELPEEVFIESLR.Q	3	0.376646	0.548656	0.268909	0.391716	0.840499	1.01312	0.557655	0.672185
MSMEG_4276	R.YLLIASPAGAYFK.G	2	1.00858	0.859376	1.01028	0.860827	0.786251	0.654169	1.07032	0.890515
MSMEG_4278	K.GPGAAAYVNSALTNDLGK.I	2	2.34198	2.19265	2.4083	2.25474	2.06876	1.75007	2.57826	2.18108
MSMEG_4278	R.AGVVFDALVAAVR.A	2	1.34017	1.39333	1.22977	1.27855	0.444083	0.550326	0.440113	0.545408
MSMEG_4278	R.AVEC#EVVKPPFVTPSTR	3	1.14475	1.08287	1.17701	1.11339	1.15222	0.710036	2.23194	1.3754
MSMEG_4278	R.AVEC*EVVKPPFVTPSTR	3	1.02481	1.10305	0.902761	0.97168	1.26765	1.093	1.62702	1.40285
MSMEG_4278	R.STVGLFDVSHLGK.A	2	1.18706	0.916365	1.18742	0.916641	0.647364	0.655012	0.791266	0.800615
MSMEG_4278	R.TGYTGEHGYELLPAWDR.A	2	1.08382	1.01273	1.76507	1.64929	0.779663	0.433597	1.13335	0.630291
MSMEG_4278	R.VGVTTSGTFSPTLK.V	2	1.22473	1.04462	1.35883	1.159	0.644277	0.678465	0.727766	0.766384
MSMEG_4281	K.GITFDTGGISIK.P	2	2.18074	1.8312	1.58571	1.33155	1.05187	0.989392	0.966798	0.909376
MSMEG_4281	K.GPGLTAITVLAHDTK.A	2	0.595293	0.556403	0.495923	0.463525	0.793083	0.685825	1.00701	0.870824
MSMEG_4281	K.GPGLTAITVLAHDTK.A	3	0.501842	0.662493	0.225465	0.297641	1.27214	1.25076	1.27402	1.25261
MSMEG_4281	K.LLTPAPFFDATVVTAIESGLR.A	2	1.2965	1.01492	1.30649	1.02274	1.2755	0.934887	1.67738	1.22944
MSMEG_4281	K.LLTPAPFFDATVVTAIESGLR.A	3	1.00103	0.822085	1.19828	0.98407	1.20698	0.951299	1.70369	1.34279
MSMEG_4281	K.LSQDVGENGWPMPLPEELRDDLK.S	3	1.97072	1.67039	2.05815	1.7445	0.809405	0.745249	0.887366	0.81703
MSMEG_4281	R.AC#EDNPDYLIETSTLTGAQTVALGAR.T	3	2.09071	2.07356	2.03247	2.01579	0.885064	0.788411	0.9646	0.859261
MSMEG_4281	R.DFVNTPPSHLFPDEFAK.R	2	0.976485	0.834065	1.08662	0.928138	1.28262	1.1414	1.28552	1.14398
MSMEG_4281	R.FAGMLVAGTYLR.E	2	1.27144	0.785755	1.30586	0.807031	0.567471	0.612818	0.515163	0.55633
MSMEG_4281	R.GVDIATAVATAR.D	2	0.163747	0.140484	0.158755	0.136201	0.918591	1.52938	1.29129	2.14988
MSMEG_4281	R.LILADAIVR.A	2	1.53084	2.19588	1.26874	1.81991	0.268642	0.309694	0.294167	0.339119
MSMEG_4281	R.LVVDALPVGSVLAVGLGK.D	2	1.12403	1.12052	1.03363	1.0304	0.919076	0.863587	1.16857	1.09802
MSMEG_4281	R.LVVDALPVGSVLAVGLGK.D	3	0.796065	0.993146	0.721396	0.899992	0.988612	0.999091	0.792771	0.801174
MSMEG_4281	R.TMFAVLEDIAANG	2	1.15088	3.05131	1.24721	3.30671	0.867598	0.943367	0.774375	0.842002
MSMEG_4290	K.DGQPLFHDESGYAGLSDIAR.H	2	1.00352	0.903793	1.16102	1.04564	1.07706	1.15128	1.12627	1.20389
MSMEG_4290	K.DGQPLFHDESGYAGLSDIAR.H	3	0.817407	0.807814	0.8204	0.810772	0.824327	0.784197	0.849157	0.807817
MSMEG_4290	K.FNTLLAAADDVLLFK.Y	2	0.819122	1.2068	0.839698	1.23712	0.960699	1.08953	0.908965	1.03086
MSMEG_4290	K.FNTLLAAADDVLLFK.Y	3	0.666569	0.821726	0.72431	0.892907	0.964058	0.975985	0.887835	0.898819
MSMEG_4290	K.GGYFPVAPYDHYVDLR.D	2	1.03051	0.965662	1.14231	1.07043	1.18027	1.14625	1.25168	1.2156
MSMEG_4290	K.GGYFPVAPYDHYVDLR.D	3	0.882946	0.926411	0.798369	0.837671	0.948792	0.961267	0.918558	0.930636
MSMEG_4290	K.LIKDENVEYVDIR.F	2	0.776091	0.827405	0.856099	0.912703	1.00942	1.06034	0.951454	0.999457
MSMEG_4290	K.LIKDENVEYVDIR.F	3	0.774136	0.782864	0.762576	0.771173	0.981279	0.937414	0.880225	0.840877
MSMEG_4290	K.PLFGDNGSGMHAHQSLWK.D	2	1.41686	1.23557	1.74332	1.52025	1.34336	1.00782	1.75704	1.31817
MSMEG_4290	K.PLFGDNGSGMHAHQSLWK.D	3	1.81162	1.31687	1.5043	1.09348	0.906797	0.676168	1.0217	0.761849
MSMEG_4290	K.PLFGDNGSGMHAHQSLWK.D	4	1.17698	1.19371	1.0186	1.03308	0.871247	0.8763	0.876593	0.881677
MSMEG_4290	K.TLNM#NFFVHDPFTR.E	2	2.46056	1.74812	2.61575	1.85837	1.165	1.2226	1.39963	1.46883
MSMEG_4290	K.TLNM#NFFVHDPFTR.E	3	1.261	1.04835	1.21558	1.01059	1.12289	0.844074	1.18013	0.887099
MSMEG_4290	K.TLNMNFFVHDPFTR.E	2	1.15574	1.30533	1.05229	1.18849	0.932391	1.08002	0.943431	1.09281
MSMEG_4290	K.TLNMNFFVHDPFTR.E	3	0.93241	1.47363	0.779204	1.23149	0.785796	0.889779	0.679998	0.769982
MSMEG_4290	R.DQM#ATNLQNAGFTLER.G	2	0.973514	0.994664	1.0255	1.04778	1.06616	0.946833	1.13081	1.00424
MSMEG_4290	R.DQM*ATNLQNAGFTLER.G	2	0.979735	0.993682	1.03481	1.04954	1.02783	0.912187	1.09939	0.975701
MSMEG_4290	R.DQMATNLQNAGFTLER.G	2	1.59565	1.85242	1.60099	1.85862	0.816548	0.821643	0.811442	0.816505
MSMEG_4290	R.DQMATNLQNAGFTLER.G	3	1.45957	1.43837	1.40358	1.3832	0.879128	1.17471	0.733307	0.979858
MSMEG_4290	R.ENEIMPIQIR.P	2	2.16588	2.61955	1.6942	2.04907	0.330894	0.38177	0.209437	0.241638
MSMEG_4290	R.ENEIMPIQIRPHPYEFSLYYDV	3	0.607056	0.498258	0.594967	0.488335	0.922407	0.982705	1.07821	1.1487
MSMEG_4290	R.GFQSIHESDMMLLPDPNTAR.I	2	4.53895	3.29845	5.41151	3.93253	0.915723	0.892936	0.880522	0.858611
MSMEG_4290	R.GFQSIHESDMMLLPDPNTAR.I	3	2.45331	4.26813	2.36042	4.10653	0.711724	0.667946	0.649544	0.609592
MSMEG_4290	R.GHHEVGTAGQAEINYK.F	2	0.84345	1.15047	0.531429	0.72487	1.4561	2.1334	1.16555	1.7077
MSMEG_4290	R.GHHEVGTAGQAEINYK.F	3	1.07314	0.972883	0.912856	0.827575	1.39428	1.45931	1.39012	1.45496
MSMEG_4290	R.GHHEVGTAGQAEINYK.F	4	1.01882	0.974626	0.778711	0.744932	1.47721	1.62976	1.40361	1.54856
MSMEG_4290	R.HYIGGILHHAPSLLAFTNPTVNSYK.R	3	2.9558	2.02569	2.49366	1.70897	1.22779	1.03106	1.63026	1.36905
MSMEG_4290	R.LVPGYEAPINLVYSQR.N	2	0.935587	0.890849	0.967231	0.92098	1.12491	1.06436	1.18253	1.11887
MSMEG_4290	R.LVPGYEAPINLVYSQR.N	3	0.795715	0.825471	0.802075	0.832069	0.955508	1.01333	0.899697	0.954145
MSMEG_4290	R.PHPYEFSLYYDV	2	0.779668	1.01584	0.739616	0.963657	0.932909	1.17353	0.723867	0.910568
MSMEG_4294	K.GYVLGPQAEDNVWSLTQEER.R	2	1.15699	0.979703	1.3851	1.17286	0.998163	0.948558	1.19848	1.13892
MSMEG_4294	K.SFIAGILEHANEISAVTNQWVNSYK.R	3	1.51753	0.948614	1.99565	1.24749	1.57918	1.27257	1.89466	1.52679
MSMEG_4294	R.LWFTDVLGYLK.S	2	0.774855	0.958817	0.780491	0.965791	0.989186	1.10066	0.941377	1.04747
MSMEG_4294	R.VFESDTVARPDPSTFQVLPWK.T	3	0.67086	0.690515	0.640433	0.659196	0.910996	0.950675	0.850754	0.887809
MSMEG_4294	R.YADALSMADNVMTFR.Y	2	4.57963	5.07622	4.48811	4.97478	0.621673	0.730621	0.542666	0.637768
MSMEG_4298	K.GAPHALVIGDLPFGSYEDGPSQALATATR.F	3	0.85582	1.08464	0.863057	1.09381	0.84148	1.00119	0.762759	0.907526
MSMEG_4298	R.AATQFADDVAAGVFPAEEHSY	2	2.21344	0.972471	0.110987	0.0487621	0.733547	2.55326	0.747364	2.60136
MSMEG_4302	R.AIAEHLDELLVWDR.A	2	1.14261	0.941943	1.05121	0.866592	0.755779	0.751595	0.807813	0.803341
MSMEG_4302	R.ALASAPGAPSDTPEPAQPTDALHR.A	3	1.20837	0.974389	1.2879	1.03851	1.08149	1.00618	1.24783	1.16093
MSMEG_4325	R.LEALDLVPANR.N	2	0.336384	0.888948	0.209285	0.553071	20.5682	1.15187	13.4357	0.752438
MSMEG_4328	K.GALGHSVGAVGAVESILTVLALR.D	3	1.17872	1.29229	1.10336	1.20966	1.03231	1.10919	1.03874	1.1161
MSMEG_4328	K.IEAVPIAGFAQMR.I	2	1.62443	1.47028	1.57191	1.42274	0.832786	0.866204	0.814392	0.847072
MSMEG_4328	K.YAINNSFGFGGHNVALAFGK.Y	2	1.14681	1.23809	1.26343	1.364	3.13703	2.14712	4.59361	3.14407
MSMEG_4328	K.YAINNSFGFGGHNVALAFGK.Y	3	0.880297	0.715679	0.504577	0.41022	1.1378	1.20073	1.02638	1.08314
MSMEG_4328	R.AIELAGLKPTDIDHVNAHATGTNVGDVAESK.A	4	0.929464	0.949944	0.986835	1.00858	1.31748	1.30222	1.30347	1.28837
MSMEG_4328	R.IGGHLLEEFDSELTR.V	2	0.498789	0.524685	0.537716	0.565633	0.767124	0.977521	0.875071	1.11507
MSMEG_4328	R.IGGHLLEEFDSELTR.V	3	0.67215	0.626439	0.604258	0.563164	2.13917	1.45054	3.09998	2.10206
MSMEG_4328	R.IVLSNSNDDPEGAC#KPFDKDR.N	3	0.705499	0.421821	0.805204	0.481435	0.22588	0.249413	0.125787	0.138893
MSMEG_4328	R.IVLSNSNDDPEGAC*KPFDKDR.N	3	0.743238	0.444527	0.799461	0.478153	0.22588	0.248303	0.127317	0.139956
MSMEG_4328	R.IVLSNSNDDPEGAC*KPFDKDR.N	4	0.968366	0.52738	0.550875	0.300011	0.295212	0.272498	0.150336	0.138769
MSMEG_4328	R.LMGASVTSDGYHIVAPDPNGEQAGYAMTR.A	3	23.185	10.6913	26.5659	12.2504	0.868624	0.69891	1.16336	0.936063
MSMEG_4328	R.NLNNLDPEIDLDVVAGEPR.Q	2	1.21392	1.08039	1.24866	1.11131	1.11595	1.08955	1.13495	1.1081
MSMEG_4328	R.TLTDPFVEEYNLPVR.I	2	1.00654	1.01663	0.974015	0.983783	1.1346	1.20659	1.13325	1.20515
MSMEG_4329	K.VFAWPDAEVAVMGAK.A	2	1.50335	1.61209	1.31831	1.41366	0.803649	0.856719	0.766225	0.816824
MSMEG_4329	K.WAPSIVVGLGR.L	2	0.429483	0.347236	0.371954	0.300724	0.367926	0.398019	0.52853	0.571758
MSMEG_4329	R.AYDVHPLVHALLDEGVPFEEFQAK.W	3	0.601011	0.534941	0.822126	0.73175	0.667592	0.613539	0.965671	0.887484
MSMEG_4329	R.EALHEQLAVEHEK.I	2	0.422094	2.22595	0.221922	1.17033	1.80811	15.5168	6.32309	54.2633
MSMEG_4329	R.EALHEQLAVEHEK.I	3	1.07375	0.982522	0.874293	0.800009	2.17422	2.49604	2.44809	2.81045
MSMEG_4329	R.LSTFFDDGSVELLHER.D	2	1.05431	0.978659	0.999253	0.927549	1.31186	1.35355	1.22078	1.25957
MSMEG_4340	K.LEM#PLIDFFSR.G	2	1.21083	1.21464	1.14477	1.14837	1.5057	1.34476	1.23925	1.10679
MSMEG_4340	K.LEM*PLIDFFSR.G	2	1.2074	1.20664	1.18989	1.18914	1.44362	1.35142	1.21542	1.13779
MSMEG_4340	K.LEMPLIDFFSR.G	2	1.1124	1.48216	1.08819	1.4499	1.11711	1.24129	0.96366	1.07078
MSMEG_4340	K.MTLTDGTELTPALGIGAFADK.T	2	1.40626	1.19503	1.38741	1.17902	2.40078	1.78563	2.75292	2.04755
MSMEG_4340	R.DFPTLISLYLQGR.L	2	0.90294	1.13943	0.876168	1.10565	1.18337	1.27969	1.06902	1.15603
MSMEG_4340	R.GRPHLC#FDTFNATQK.M	3	0.188355	0.276703	0.0969499	0.142424	0.666638	0.592898	0.199794	0.177694
MSMEG_4340	R.GRPHLC*FDTFNATQK.M	3	0.184979	0.270766	0.0971247	0.142168	0.666638	0.592898	0.199261	0.17722
MSMEG_4340	R.IGLDGIEDAFHK.M	2	1.26717	1.26925	1.30319	1.30533	1.04658	1.26779	1.26497	1.53233
MSMEG_4340	R.IGLDGIEDAFHK.M	3	0.827516	1.06232	0.673358	0.864422	1.17717	1.62487	1.03292	1.42576
MSMEG_4367	K.FGYSPEQAYLLLGAAPIEGR.L	2	0.971452	1.05634	1.05007	1.14182	0.917359	0.995028	0.938584	1.01805
MSMEG_4367	R.HIPGVEFTGIVHPGLMGTAPSAGLLAK.W	3	2.27983	2.09219	2.32344	2.13221	0.985626	1.05279	1.02693	1.09692
MSMEG_4367	R.VPPLALPPEPQDAILGGLTGDAFTK.A	2	1.38889	1.07715	1.5388	1.19342	1.61744	1.12596	1.9136	1.33213
MSMEG_4367	R.VPPLALPPEPQDAILGGLTGDAFTK.A	3	0.958845	0.995093	0.97177	1.00851	1.08337	1.091	1.16281	1.171
MSMEG_4381	R.IKPGTVLTLWTEDAYGGR.I	3	1.96633	1.15043	2.28831	1.3388	3.56522	8.06596	5.17558	11.7093
MSMEG_4463	R.FNESPLDLLR.R	2	1.29908	0.585048	2.01946	0.90948	0.824348	0.971217	1.0728	1.26393
MSMEG_4463	R.TSDVDPAVIPDLVAAAQR.A	2	0.848404	0.843123	0.582382	0.578757	0.972243	1.03666	0.802439	0.855606
MSMEG_4463	R.VVDPTVLLLTGLTR.D	2	1.1363	1.95293	1.07762	1.85207	0.628415	0.735832	0.731803	0.856892
MSMEG_4463	R.YTQPTGSVEVNAK.R	2	1.75931	2.172	1.66713	2.05819	3.85694	4.18069	4.54033	4.92145
MSMEG_4474	R.VTVGGSAAAAAR.V	2	0.950298	1.4698	0.881797	1.36385	2.25381	5.21899	2.59629	6.01203
MSMEG_4485	K.FGFQGNPWGELEGVANR.T	2	0.934794	1.00563	0.986967	1.06176	0.95228	1.0604	0.888647	0.989544
MSMEG_4485	K.HSGVDLSFYDQAADTR.Y	2	1.88387	1.6839	2.05819	1.83971	1.02134	0.718071	1.41274	0.993253
MSMEG_4485	K.SAWDYGPLGVELK.E	2	1.50084	1.14718	1.65983	1.2687	0.974695	1.04617	0.905952	0.972386
MSMEG_4485	R.DDVVGLDSAIILPR.Q	2	0.561973	0.546644	0.545976	0.531083	2.03714	1.78278	1.89388	1.65741
MSMEG_4485	R.GLVYQSGEIYGGTK.S	2	1.32708	1.20727	1.92119	1.74775	0.88916	0.896104	0.994292	1.00206
MSMEG_4485	R.NEITPGNFIFR.T	2	0.832913	0.814977	0.884083	0.865045	0.620568	0.697813	0.731797	0.822887
MSMEG_4485	R.SLMAFLVDAYTEDEAPNAK.G	2	0.867233	0.976811	1.09401	1.23224	0.736443	0.667895	0.457736	0.41513
MSMEG_4485	R.YVPYVIEPAAGLTR.S	2	1.10031	0.990292	1.0911	0.982004	1.103	0.992579	1.21598	1.09425
MSMEG_4527	K.LIILDVPDDKIDELR.A	2	1.07765	1.16472	1.07508	1.16195	1.02092	1.15944	0.988697	1.12285
MSMEG_4527	K.LIILDVPDDKIDELR.A	3	0.201971	2.00575	0.00082484	0.00819136	0.0426221	0.0459598	5.16751	5.57217
MSMEG_4527	K.RPLIDGPAPEPVTRPIDHVGVQK.L	3	0.683379	0.765413	1.04258	1.16773	1.13373	1.25534	1.66279	1.84117
MSMEG_4527	K.VLSSELGDYIER.V	2	1.54426	0.683007	1.73289	0.766437	0.487175	0.724498	0.784775	1.16707
MSMEG_4527	R.AGLDALGLPSTPSHWR.R	2	1.09355	0.827772	0.281419	0.213022	0.911305	1.38736	0.674008	1.0261
MSMEG_4527	R.AGLDALGLPSTPSHWR.R	3	2.69488	2.30034	1.21895	1.04049	1.5585	3.09113	1.31006	2.59837
MSMEG_4533	K.GIKDWDDLLQPGLEVVTPSPLSSGSAK.W	3	1.01794	1.03014	1.05067	1.06326	1.22709	1.28876	1.318	1.38424
MSMEG_4533	K.GIPFGSVVSLVVR.Q	2	1.35228	1.83503	1.24133	1.68447	2.14947	2.74365	1.75435	2.2393
MSMEG_4533	K.PADIVNFSVEPDVTR.L	2	1.99758	1.76003	2.11417	1.86275	0.974761	1.01998	1.09716	1.14806
MSMEG_4533	R.AVVDGKPADIVNFSVEPDVTR.L	3	0.779641	0.853425	0.850365	0.930841	1.40485	1.42846	1.29964	1.32149
MSMEG_4645	K.TAEVSADDIVVHDAQIDDPAYAFALSR.L	3	1.39449	1.23025	1.48551	1.31055	1.35368	1.19705	1.62234	1.43463
MSMEG_4645	R.APTIATGLALAR.P	2	9.34333	6.65839	3.06456	2.18391	0.638073	0.622025	0.29663	0.28917
MSMEG_4645	R.FPYYLETYGFHSIHGR.A	4	2.95794	0.481517	1.26808	0.206429	1.93525	1.59528	1.58771	1.30879
MSMEG_4645	R.LINLTHGEPITFGADGEYAVVK.S	3	1.28784	1.34739	1.20546	1.26119	0.907295	0.892185	0.989155	0.972682
MSMEG_4645	R.NFLPELGLR.R	2	3.50043	1.00868	2.14331	0.617613	0.985391	2.24293	1.9496	4.43764
MSMEG_4645	R.WC#PGC#GDYVILNTIR.N	2	1.06181	1.38408	1.07698	1.40386	1.60326	1.16447	0.961035	0.698014
MSMEG_4674	K.AIEALLEQTEVPLPEK.I	2	0.389876	0.418476	0.495044	0.53136	1.13094	0.985447	1.07471	0.936452
MSMEG_4674	K.FAEQLAEQGSSR.E	2	7.15069	1.25341	1.99328	0.349392	1.71105	0.920295	3.04612	1.63837
MSMEG_4674	K.ITVDPIEVTDEEVDAELQSLR.A	2	0.546133	0.575955	0.533461	0.562591	1.56773	1.58001	1.51258	1.52443
MSMEG_4674	K.ITVDPIEVTDEEVDAELQSLR.A	3	0.43789	0.411229	0.448801	0.421476	1.29964	1.45716	1.24854	1.39986
MSMEG_4674	R.INVEVPFTELEPDFDR.A	2	0.355333	0.358865	0.347992	0.35145	1.52472	1.18533	1.47428	1.14612
MSMEG_4674	R.YSEAVSTSDLKPLGQPEIEITK.L	3	0.750635	0.810986	1.20479	1.30166	1.38065	1.45144	1.24697	1.31091
MSMEG_4700	K.LDFEEIQIPTPPR.L	2	2.2273	1.75763	1.74577	1.37764	0.17762	0.201955	0.332462	0.378011
MSMEG_4700	K.VILDDVTLNFLPGAK.I	2	0.333067	0.424659	0.537893	0.685812	1.00358	0.987741	0.85777	0.844235
MSMEG_4700	R.AYPYEGNYSTYLEK.K	2	0.851121	0.743285	0.968432	0.845733	0.992746	0.738269	1.14677	0.852813
MSMEG_4700	R.LGSVVVEVEHLDK.G	3	0.695972	0.540783	0.217914	0.169323	1.21325	1.16401	0.852776	0.818165
MSMEG_4755	K.AATAEALLLDALGR	2	0.842531	1.5521	0.565491	1.04174	1.09117	1.14693	0.917942	0.964847
MSMEG_4755	K.PAVTVIGIDTTPIGK.S	2	1.56542	1.08081	1.48647	1.0263	1.23194	0.908568	1.40881	1.03901
MSMEG_4911	R.GFLDADTLDYLAGYR.F	2	0.831632	2.76311	0.807198	2.68193	1.1176	1.18575	0.935012	0.992032
MSMEG_4920	K.ANVPASMVEYVIMGQVLTAGAGQMPAR.Q	3	5.07994	3.74227	4.95186	3.64792	0.905447	0.687519	1.05139	0.798339
MSMEG_4920	K.DFSGTDLGAIAIR.A	2	0.980327	1.03003	0.872686	0.916932	1.28148	1.38392	1.05507	1.13941
MSMEG_4920	K.DGVFADEVVPVSIPQR.K	2	0.873737	0.898436	0.726549	0.747087	1.57767	1.40336	1.48404	1.32007
MSMEG_4920	K.DGVFADEVVPVSIPQR.K	3	1.58465	1.42531	2.16809	1.95008	1.35292	1.04121	6.33742	4.87727
MSMEG_4920	K.GDPIEFAEDEGIR.A	2	1.68035	1.51803	1.72585	1.55914	2.12073	1.99035	2.28295	2.1426
MSMEG_4920	K.M#C*LSGIDAIALADQLIR.A	2	1.75613	1.67625	1.91865	1.83138	0.867075	0.829906	0.876479	0.838907
MSMEG_4920	K.M*C#LSGIDAIALADQLIR.A	2	1.77356	1.68176	1.91564	1.81648	0.866924	0.817775	0.902935	0.851745
MSMEG_4920	K.MC#LSGIDAIALADQLIR.A	2	0.896739	0.968662	0.850865	0.919109	1.46161	1.52875	1.3127	1.373
MSMEG_4920	K.MC#LSGIDAIALADQLIR.A	3	0.764961	0.882113	0.95081	1.09643	1.4573	1.48227	1.52123	1.5473
MSMEG_4920	K.MC*LSGIDAIALADQLIR.A	2	0.897693	1.05231	0.855379	1.00271	1.44719	1.51313	1.3098	1.36948
MSMEG_4920	K.MC*LSGIDAIALADQLIR.A	3	0.766198	0.818219	0.950585	1.01513	1.45726	1.48112	1.52285	1.54779
MSMEG_4920	K.VNVNGGAIAIGHPIGMSGAR.I	2	1.43534	1.113	1.66291	1.28947	1.25305	1.19256	1.47467	1.40348
MSMEG_4920	K.VNVNGGAIAIGHPIGMSGAR.I	3	1.55455	1.78898	1.46465	1.68552	1.11388	1.09893	1.22562	1.20916
MSMEG_4920	K.YGDATLVDHLAYDGLHDVFTDQPMGALTEQR.N	4	1.95845	2.96509	2.11749	3.20588	1.52343	1.46102	1.52754	1.46497
MSMEG_4920	R.AGEFDVIVAGGQESM*SQAPHLLPK.S	3	1.21796	1.28966	1.31963	1.39731	1.22431	1.19606	1.22166	1.19346
MSMEG_4920	R.AGEFDVIVAGGQESMSQAPHLLPK.S	3	1.82375	1.96588	1.72016	1.85421	1.15632	1.15717	1.08972	1.09052
MSMEG_4920	R.AGEFDVIVAGGQESMSQAPHLLPK.S	4	9.3222	3.53748	8.12884	3.08464	1.49324	1.44922	1.06028	1.02902
MSMEG_4920	R.ANTTAESLAGLKPAFR.K	2	0.945208	0.951213	0.757667	0.762481	1.13303	1.07254	1.26663	1.199
MSMEG_4920	R.ANTTAESLAGLKPAFR.K	3	0.808695	0.798802	0.48123	0.475343	1.31274	1.3903	1.30557	1.3827
MSMEG_4920	R.GSGYAVAALC#GAGGQGDALVLR.R	2	1.26558	1.57796	1.29868	1.61922	1.60002	1.77695	1.4517	1.61223
MSMEG_4920	R.GSGYAVAALC*GAGGQGDALVLR.R	2	1.23125	1.51369	1.26125	1.55058	1.62692	1.84264	1.41935	1.60755
MSMEG_4920	R.GSGYAVAALC*GAGGQGDALVLR.R	3	1.37158	1.13994	1.82517	1.51693	1.28882	1.66109	1.54164	1.98694
MSMEG_4920	R.IALHAALELAR.R	2	1.5742	1.52072	1.86817	1.80471	0.894405	0.911831	1.06829	1.0891
MSMEG_4920	R.KGDPIEFAEDEGIR.A	2	0.987891	0.958618	0.899195	0.872551	1.61944	1.4895	1.76607	1.62437
MSMEG_4920	R.KGDPIEFAEDEGIR.A	3	0.608279	0.659088	0.277308	0.300471	1.26461	1.29475	1.09622	1.12235
MSMEG_4920	R.QAAVAAGIPWDVAALSINK.M	2	0.87515	0.841588	0.930847	0.895149	0.612358	1.11768	0.614007	1.12069
MSMEG_4932	R.AGAGLVLAGLVADGETEVHDVFHIDR.G	4	1.53052	1.35052	1.48349	1.30902	2.29613	2.96688	1.72412	2.22777
MSMEG_4932	R.GIPQLSSAPVWSSDIR.A	2	1.55981	1.45295	1.45676	1.35696	1.00481	0.992485	0.968753	0.956871
MSMEG_4932	R.GYPLFVENLVSLGAEIER.V	2	2.75563	1.41663	2.3058	1.18538	3.73629	3.58891	4.63815	4.45519
MSMEG_4932	R.LSGEVAVGGAK.N	2	316.961	122.831	1.64554	0.637692	25.1072	15.3996	19.5906	12.016
MSMEG_4936	K.DLQDIIAILGIDELSEEDKQLVNR.A	3	2.34927	0.878414	3.15098	1.17818	1.45792	0.869025	2.83979	1.69272
MSMEG_4936	K.DTALVFGQMDEPPGTR.M	2	2.48802	2.2305	2.33577	2.094	0.816971	0.988437	0.892638	1.07998
MSMEG_4936	K.GEFDHLPEQAFFLIGGLDDLAK.K	2	1.12467	0.800778	1.63164	1.16175	2.06033	1.65015	2.95411	2.366
MSMEG_4936	K.GEFDHLPEQAFFLIGGLDDLAK.K	3	0.83604	0.782611	0.961025	0.899609	1.10674	1.08171	1.42145	1.3893
MSMEG_4936	K.GHVFNALGDC#LDDPGYGK.D	3	1.36503	1.20749	1.19894	1.06057	0.882083	0.99921	1.03251	1.16962
MSMEG_4936	K.GHVFNALGDC*LDDPGYGK.D	3	1.36993	1.20868	1.19245	1.05209	0.899229	1.01863	1.03251	1.16962
MSMEG_4936	K.GIFPAVDPLASSSTILDPAIVGDEHYR.V	3	0.939984	0.842017	0.969423	0.868388	0.919816	0.872936	1.09153	1.0359
MSMEG_4936	K.IALFGGAGVGK.T	2	0.733296	1.31701	0.71187	1.27852	0.767231	0.810053	0.633463	0.668818
MSMEG_4936	K.TLTLEVAQHLGDSLVR.C	2	0.899158	0.887785	1.00859	0.995833	0.923714	0.890746	0.955157	0.921067
MSMEG_4936	K.TLTLEVAQHLGDSLVR.C	3	0.770637	0.757745	0.706648	0.694827	0.822674	0.877255	0.699641	0.74606
MSMEG_4936	K.TVLIQEMINR.I	2	1.00371	0.672013	0.76057	0.509225	0.576368	0.604794	0.461517	0.484279
MSMEG_4936	K.VVDLLTPYVR.G	2	0.657757	0.729511	0.540211	0.599142	0.88034	0.867808	0.811012	0.799467
MSMEG_4936	R.DEQGQDVLLFIDNIFR.F	2	1.1717	0.915534	1.24701	0.974385	1.16494	1.03578	1.61431	1.43532
MSMEG_4936	R.DEQGQDVLLFIDNIFR.F	3	0.816003	0.516194	1.31195	0.829923	1.2179	1.06081	1.65373	1.44044
MSMEG_4936	R.EGNDLWVELADANVLK.D	2	1.0698	1.29517	0.967427	1.17122	1.09481	1.18979	0.928751	1.00933
MSMEG_4936	R.FTQAGSEVSTLLGR.M	2	0.949351	1.02389	1.12995	1.21867	1.02554	0.992322	1.16408	1.12638
MSMEG_4936	R.GVEVTDTGASISVPVGDGVK.G	2	0.962351	0.91525	1.09144	1.03802	1.29991	1.03149	1.40872	1.11783
MSMEG_4936	R.ITGPVVDVEFPR.G	2	0.736484	0.851343	0.764704	0.883964	0.963755	0.990303	0.891705	0.916268
MSMEG_4936	R.NFGGTSVFAGVGER.T	2	0.544523	0.753668	0.353197	0.488855	0.628632	0.671523	0.489367	0.522756
MSMEG_4936	R.VALSALTMAEFFR.D	2	1.06125	1.53315	1.03488	1.49506	0.659321	0.765348	0.559034	0.648934
MSMEG_4936	R.YKDLQDIIAILGIDELSEEDK.Q	3	1.54678	1.14118	1.85899	1.37152	0.9821	0.909331	1.12753	1.04398
MSMEG_4936	R.YKDLQDIIAILGIDELSEEDKQLVNR.A	3	1.17591	0.74266	1.40284	0.885985	1.11868	0.835479	1.81329	1.35425
MSMEG_4950	R.LQALAEEQAEADASADR.A	2	1.74874	4.80514	1.72555	4.74141	3.06241	1.78655	4.0658	2.3719
MSMEG_4956	K.AAVHQPWPGLIEAYR.D	3	1.89058	0.935528	2.09602	1.03718	1.43044	1.18463	1.7354	1.43719
MSMEG_4956	K.GMPQVTPVPVDPSAVVAELGLS	2	1.34882	1.30399	1.90438	1.84108	1.82657	0.72542	2.96297	1.17674
MSMEG_4956	R.GQQAVLC#ASTGNTSASAAAYAAR.A	3	2.32521	1.15327	3.40135	1.68703	1.95169	1.466	3.46534	2.60296
MSMEG_4956	R.IGSPASWNSAVEAQQQSDGR.F	2	1.34602	0.977364	0.837884	0.6084	1.56794	1.29714	1.287	1.06472
MSMEG_4956	R.IGSPASWNSAVEAQQQSDGR.F	3	1.7816	0.917978	1.19105	0.613692	1.60235	0.990511	1.775	1.09723
MSMEG_4956	R.LPIGDDWTTVTLLEGGTPLIHAK.R	3	1.67603	1.62442	1.75192	1.69796	1.48043	1.46328	1.21283	1.19877
MSMEG_4956	R.MLGTQAAGAAPLVTGAPVKDPETIATAIR.I	3	1.51011	1.22741	1.49449	1.21471	0.983741	0.869905	1.04489	0.923982
MSMEG_4957	K.ALMAMSTGELAQAAEK.A	2	1.32935	1.11067	1.13621	0.949306	0.785305	0.758559	0.987572	0.953937
MSMEG_4957	K.LPIAPIGFIPTR.Y	2	0.790232	0.992053	0.694212	0.87151	0.852498	0.89528	0.777735	0.816766
MSMEG_4957	R.EGITTVSAEDFASAR.A	2	0.870643	0.947318	0.785298	0.854457	1.01719	0.985535	1.04893	1.01629
MSMEG_4957	R.GVPTELLTDDIDALVSR.D	2	0.933944	2.88577	0.659017	2.03628	1.08282	1.33521	0.838509	1.03396
MSMEG_4958	K.FGTPLFVIDEDDFR.T	2	1.08031	1.08791	1.11449	1.12233	1.12759	1.15842	1.12684	1.15765
MSMEG_4958	R.AIAGPGTITLYEVGTVK.D	2	1.1052	0.991728	1.08051	0.969574	1.0886	0.959253	1.17181	1.03257
MSMEG_4958	R.LDQIAGAAGVVQDVLVR.V	2	1.14377	1.12323	0.616049	0.604985	0.526336	0.484853	0.957675	0.882195
MSMEG_4958	R.PAVVAVADGQAR.L	2	1.8149	3.01784	1.54736	2.57298	4.75588	6.49642	6.72744	9.18953
MSMEG_4958	R.VTVGVEAHTHEFISTAHEDQK.F	3	0.221954	0.161487	0.209344	0.152313	0.930485	0.772136	0.605088	0.502115
MSMEG_4959	K.AAAAALGDDPDTVEVLIGQMVNLVR.D	3	1.53437	0.87751	1.9297	1.1036	0.96726	0.75986	1.43625	1.12829
MSMEG_4959	K.GEPTPEDGYAGDYIVDIAQQVIAK.A	2	1.2324	77.4698	1.26499	79.5183	0.97759	1.26815	0.778214	1.00952
MSMEG_4959	K.GEPTPEDGYAGDYIVDIAQQVIAK.A	3	0.736648	0.955536	0.655375	0.850114	0.806538	1.11868	0.589486	0.817626
MSMEG_4959	R.AGTVITLDDLVEAIGVDAAR.Y	2	1.37847	1.3715	1.32599	1.31929	1.1088	0.923851	1.17539	0.979338
MSMEG_4959	R.AGTVITLDDLVEAIGVDAAR.Y	3	0.738292	1.05222	0.852987	1.21568	0.843785	0.974502	0.730055	0.843153
MSMEG_4959	R.LC*ALARNAADLGVSVNTDHLDLLTHEK.E	3	0.564104	0.561467	0.540097	0.537573	0.946642	0.987988	0.990434	1.03369
MSMEG_4959	R.LLATQGAAVTR.E	2	0.415058	0.746688	0.822702	1.48004	22.1426	24.6454	4.20472	4.67998
MSMEG_5037	K.GSLLLEDVGVPLPALADLVSGVEK.I	2	1.42676	1.17269	1.9703	1.61943	1.09921	0.650507	1.98844	1.17674
MSMEG_5037	K.GSLLLEDVGVPLPALADLVSGVEK.I	3	1.05807	0.756176	1.42205	1.01631	1.05867	0.733462	1.53013	1.0601
MSMEG_5037	K.IRPSMLEFMDSVAINAVEDK.L	3	0.717354	2.27705	0.731562	2.32215	0.530025	0.512792	0.441185	0.42684
MSMEG_5049	R.TTTAAPVTPPTPAPAPAPEPK.A	2	56.4308	20.06	29.1699	10.3693	0.00161745	0.00100901	0.000471867	0.000294364
MSMEG_5055	R.ALSIAYTPGVAQVSR.A	2	0.959672	1.0862	0.934666	1.0579	1.00181	0.972709	0.940473	0.913151
MSMEG_5055	R.LRPTFGAVNLEDISAPR.C	3	3.19704	3.16887	3.23632	3.20781	1.1069	1.00104	0.984816	0.890629
MSMEG_5055	R.SDFPNQINNVLAFPGVFR.G	2	1.10833	1.07387	1.04027	1.00792	1.08727	1.0785	1.29365	1.28321
MSMEG_5055	R.TPQVVIEDSEIFAAHEGGK.L	3	1.55702	1.02265	1.50229	0.986705	1.1004	1.46258	1.35679	1.80335
MSMEG_5058	K.AFLMDEPLSNLDAK.L	2	2.43033	2.12587	1.91875	1.67838	0.665433	0.699199	0.644107	0.676791
MSMEG_5058	K.ILDLSELLDR.K	2	0.814336	0.982491	0.919735	1.10965	0.949681	0.971158	0.826971	0.845673
MSMEG_5058	K.LSIFDAATGLNLTR.D	2	0.559524	0.671366	0.599329	0.719127	0.912068	1.00569	0.705039	0.777411
MSMEG_5058	K.STTLNMIAGLEEITSGELR.I	2	0.844513	1.45573	1.00239	1.72788	0.83767	0.977089	0.740629	0.863897
MSMEG_5064	K.TLPADQVFLDLEDAVAADAK.A	2	2.17835	1.77816	2.24219	1.83027	1.63713	1.0364	1.98116	1.25419
MSMEG_5086	R.ALAGFGGLGLR.L	2	0.0778474	0.0481147	0.0380621	0.0235248	0.396025	0.296517	0.322745	0.24165
MSMEG_5086	R.LATTAPTTNPASASAVLAK.D	2	0.360829	0.320334	0.226922	0.201455	1.05259	0.831932	0.899682	0.71108
MSMEG_5104	R.LTGDDVPADLAALTGK.D	2	2.12118	1.77967	2.24509	1.88364	1.7333	1.36724	1.68424	1.32854
MSMEG_5104	R.NSLSGAVEVVK.R	2	0.967822	1.02798	0.841885	0.894218	0.690554	0.691176	0.634404	0.634976
MSMEG_5104	R.TTIADLNDKPADTHDVWLR.L	3	0.664717	0.959489	0.768479	1.10927	1.15599	1.13444	1.45833	1.43115
MSMEG_5114	R.IGAGEIETVLLGHPGVK.E	3	0.701624	0.805296	0.642664	0.737624	1.16644	0.998133	0.955376	0.817527
MSMEG_5117	R.GVDDFEYQMLYNIR.D	2	0.77609	1.14282	0.621105	0.914598	1.75149	1.81633	1.76959	1.8351
MSMEG_5119	K.DFVLAHSSAHPDVLR.T	3	1.07717	0.956855	1.09515	0.972835	0.207184	0.182742	0.190827	0.168315
MSMEG_5119	K.MGDDFLSATEALR.Y	2	0.748999	0.808868	1.1587	1.25131	0.784153	0.742272	0.866619	0.820334
MSMEG_5121	R.AGFVAGDPAVVAELLAVR.K	2	0.876384	1.61014	0.892041	1.6389	1.15217	1.46167	0.975502	1.23754
MSMEG_5121	R.DALAAGSSSPGYPTTAGTPELR.E	2	2.56248	1.0116	3.81504	1.50608	0.40177	0.213067	1.66944	0.88534
MSMEG_5121	R.GILVAPGEFYGPAGDR.Y	2	0.972774	1.13688	0.983355	1.14925	0.90356	0.860231	1.11761	1.06401
MSMEG_5164	R.DAAALPLTTITAWETLFER.F	2	1.56301	0.80304	1.99796	1.02651	2.16901	1.2252	3.58706	2.02621
MSMEG_5164	R.LLADAADLVDR.G	2	2.55971	2.24216	2.48089	2.17312	1.16637	0.988675	1.3787	1.16865
MSMEG_5184	K.GLGLDGADLPAQNDISR.W	2	2.02695	1.52738	2.89057	2.17815	0.755662	0.647902	1.37791	1.18142
MSMEG_5197	K.SGVHGPALSLHNDVVGPYFK.E	3	0.537811	0.3938	1.26485	0.926161	0.550796	0.433428	1.21103	0.952978
MSMEG_5197	R.FNAIIDEEIAK.S	2	1.45531	1.60581	2.2849	2.52118	0.740002	0.886052	1.15159	1.37887
MSMEG_5199	K.AAAAQDSGAFSDQIVGIK.T	2	1.19488	1.25247	0.986044	1.03357	1.71645	1.23474	1.97498	1.42072
MSMEG_5199	R.TAVLSAGWPETVPGVTVDR.Q	2	1.08945	0.773201	1.244	0.88289	1.81941	1.25911	2.20431	1.52548
MSMEG_5239	K.GMPNAISVLAVAER.G	2	1.5512	1.45899	1.6282	1.5314	1.55319	1.47476	1.48385	1.40892
MSMEG_5239	K.IAAGPDVADFIDITSPIAANIQR.I	2	1.31357	1.13541	1.35554	1.17169	1.59781	1.25089	2.25915	1.76864
MSMEG_5239	K.IAAGPDVADFIDITSPIAANIQR.I	3	0.967197	0.93243	1.00292	0.966865	1.54711	1.11838	1.9639	1.41966
MSMEG_5239	R.CMGGEIQATLAPTDDEER.Q	2	0.601339	1.14083	0.788795	1.49646	1.17238	1.1593	1.08887	1.07673
MSMEG_5239	R.FFGGGC#TTQSIVMR.S	2	2.23444	2.07182	2.22472	2.06281	1.18193	1.2919	1.28231	1.40161
MSMEG_5239	R.GAMFDPSAVFYMNK.I	2	6.54892	7.49905	5.92212	6.78131	0.86021	0.982501	0.721038	0.823543
MSMEG_5240	K.DLGLLDPEKADAIIAAAGEIAEGK.H	2	1.00228	0.793081	1.38338	1.09464	1.19137	1.0605	1.68275	1.4979
MSMEG_5240	K.DLGLLDPEKADAIIAAAGEIAEGK.H	3	0.677842	0.900439	0.626786	0.832616	0.939729	1.00972	0.963748	1.03553
MSMEG_5240	K.VVEVLVNETGLAELR.T	2	0.934508	1.14788	1.43843	1.76685	1.09301	1.17676	0.857418	0.923119
MSMEG_5240	R.AVENFPISFR.G	2	0.715263	0.813844	0.543911	0.618876	0.93812	1.05377	0.836066	0.939137
MSMEG_5240	R.DGLVEASGALR.T	2	1.26517	1.51219	1.10071	1.31562	2.46202	2.72247	2.74197	3.03203
MSMEG_5240	R.ELAESSPSIVTPLNSAIGYEEAAK.V	2	1.06124	0.90947	1.25299	1.0738	0.947324	1.05766	0.991184	1.10663
MSMEG_5240	R.ELAESSPSIVTPLNSAIGYEEAAK.V	3	0.874866	0.825732	0.96634	0.91207	0.897678	0.960657	0.819458	0.876949
MSMEG_5240	R.HLIPALEVLHASLAAK.A	2	0.762688	0.709898	0.680083	0.63301	0.901013	0.704332	0.715503	0.559317
MSMEG_5240	R.HLIPALEVLHASLAAK.A	3	0.651948	0.65282	0.491089	0.491745	2.181	1.74382	1.84059	1.47164
MSMEG_5240	R.LGELAIGGTAVGTGLNAPEGFGAK.V	2	0.738002	0.706753	0.881657	0.844326	1.22915	1.07752	1.32465	1.16124
MSMEG_5240	R.NLLESFTLLSNVSR.L	2	0.692422	0.866399	0.72269	0.904272	0.669364	0.702403	0.777651	0.816036
MSMEG_5240	R.TAVDSFEAQAAR.D	2	2.56942	2.18672	2.97719	2.53376	2.51605	3.08526	2.49955	3.06503
MSMEG_5240	R.THLMDAVPVTLGQEFGGYAR.Q	2	1.94574	1.78743	3.52611	3.23921	0.860771	1.02897	0.95341	1.13972
MSMEG_5240	R.THLMDAVPVTLGQEFGGYAR.Q	3	1.4658	1.4836	1.43023	1.4476	0.610223	0.624802	0.538148	0.551006
MSMEG_5240	R.WMGSGPLTGLAEIQLPDLQPGSSIMPGK.V	3	4.98739	2.62429	6.8041	3.58021	1.00167	0.667384	1.38339	0.921713
MSMEG_5246	K.VLLEC#TMSGLATC#PVTHVTELHTSR.D	4	0.154519	0.23117	0.186893	0.279604	0.640799	1.41296	0.415513	0.916204
MSMEG_5246	R.IGLAPALDEVPPPTPR.R	2	0.922976	0.866806	0.891659	0.837395	1.34961	1.27127	1.37783	1.29785
MSMEG_5246	R.LDVATLANAVQLAAR.A	2	2.36311	1.54894	3.01014	1.97305	1.24197	1.55668	1.09509	1.37259
MSMEG_5246	R.LGDGPVHMDTLGEDVREEVAEAAALTESLR.L	4	7.32137	2.28787	7.56074	2.36267	1.47742	0.882072	2.57784	1.53906
MSMEG_5246	R.RPVDAFLEVRPR.S	3	0.00921037	10.848	0.297036	349.85	0.273238	24.8515	0.0230346	2.09504
MSMEG_5246	R.VALAAAGWDTEVQR.F	2	0.448013	0.47859	0.316869	0.338496	0.502419	0.458417	0.389033	0.354962
MSMEG_5249	K.HINDLSEADWETLR.N	2	1.06076	1.11096	1.28083	1.34145	1.1097	0.999319	1.30498	1.17518
MSMEG_5249	K.HINDLSEADWETLR.N	3	0.872826	0.998811	0.760973	0.870814	1.14665	0.907602	1.22928	0.973007
MSMEG_5249	K.LIASENYASPAVLLTMGTWFSDK.Y	3	1.11502	0.541429	1.66379	0.807902	1.31397	0.792928	1.98266	1.19646
MSMEG_5249	K.VFTGDEDPVPHAHVTTTTTHK.S	3	0.682443	1.21161	0.278478	0.494411	0.822955	1.44439	0.565264	0.992109
MSMEG_5249	R.EFKPLVLVAGYSAYPR.R	2	1.15099	1.02983	1.59877	1.43047	0.250179	0.247438	0.553446	0.547383
MSMEG_5249	R.EFKPLVLVAGYSAYPR.R	3	0.845487	0.805089	0.860139	0.819041	0.58556	0.602789	0.74291	0.764769
MSMEG_5249	R.EIADEVGATLMVDMAHFAGLVAGK.V	3	2.13393	1.61835	1.65982	1.25879	1.19675	1.26079	1.53244	1.61444
MSMEG_5249	R.FYAGC#QNVDTVESVAAEHAR.E	3	0.866618	0.87155	0.972907	0.978444	0.841091	0.958168	0.872778	0.994266
MSMEG_5249	R.FYAGC*QNVDTVESVAAEHAR.E	3	0.86337	0.867664	0.976059	0.980913	0.840774	0.957512	0.872107	0.993196
MSMEG_5249	R.GGMVLATEEYAPAVDK.G	2	1.44781	1.43772	1.35464	1.34521	0.804265	0.839306	0.836759	0.873216
MSMEG_5249	R.NSIPADPNGAWYTSGVR.L	2	1.50949	1.07976	1.89188	1.35329	1.23835	1.01481	1.63421	1.33922
MSMEG_5249	R.SYGTNPETGFLDYDAVAAAAR.E	2	0.896899	0.827974	0.987101	0.911244	0.921888	0.986074	0.963497	1.03058
MSMEG_5249	R.VEAPELANFGAK.H	2	0.580653	0.695978	0.705687	0.845844	0.56785	0.617292	0.478563	0.520232
MSMEG_5249	R.VHAASSELLSANPLYPGLTL	2	0.865049	0.910925	0.882693	0.929505	0.837526	0.860371	0.800277	0.822105
MSMEG_5250	K.ISEAMAGLADVR.Q	2	0.465112	0.394079	0.394732	0.334447	0.403751	0.425818	0.21015	0.221636
MSMEG_5250	K.STVAVNADLK.Q	2	1.56435	1.83552	1.15488	1.35508	4.03724	6.0654	4.51996	6.79063
MSMEG_5250	R.LLTQIPDDLEPDR.A	2	0.700816	0.992577	1.23194	1.74481	0.867191	0.86335	0.986349	0.98198
MSMEG_5265	K.VFTHWGISHTPAALSDLDSVR.S	3	0.961035	0.834539	0.91736	0.796613	1.00572	0.866573	0.96284	0.829628
MSMEG_5265	K.VFTHWGISHTPAALSDLDSVR.S	4	0.135402	0.363059	0.917167	2.45924	2.14255	1.38174	1.1439	0.737707
MSMEG_5265	K.VLVDNTFASPALQQPLLLGADIVLHSTTK.Y	3	1.02349	0.93951	0.94941	0.871508	1.33521	1.27236	1.4371	1.36945
MSMEG_5265	R.AVLRPGDHVVIPDDAYGGTFR.L	3	1.0238	1.02423	1.13582	1.13629	0.965405	1.0368	1.02485	1.10064
MSMEG_5265	R.AVLRPGDHVVIPDDAYGGTFR.L	4	1.25386	1.01694	1.15628	0.937806	1.45265	1.25513	1.50992	1.30461
MSMEG_5265	R.LSVGIEHSADLLADLEQALG	2	1.01316	1.85905	1.00109	1.8369	1.96866	2.02573	1.68209	1.73085
MSMEG_5270	K.IFNDAWMSSYGFLR.T	2	2.68111	5.52322	2.56082	5.27543	2.27533	2.73354	1.60519	1.92844
MSMEG_5270	K.ITHFVAGVGTGGTITGTGR.Y	3	0.966959	1.00068	0.922037	0.954187	1.14486	1.00452	1.20783	1.05977
MSMEG_5270	K.LADAVAEHMSPPLPLIGAGELVSTAAK.T	3	1.49761	1.51717	1.42061	1.43916	0.978689	0.934588	0.917427	0.876086
MSMEG_5270	K.SGALPDLVHTHPSETVR.D	4	0.721366	0.203299	0.562546	0.158539	0.0891331	0.0901648	0.0270137	0.0273264
MSMEG_5270	R.ELLSAVFEGR.A	2	1.06227	0.888198	0.827962	0.692286	0.83048	0.84571	0.675101	0.687481
MSMEG_5270	R.ESDAVMVVEDGKPVGVLTR.H	2	1.11663	1.1402	1.24448	1.27075	1.64586	1.546	1.83955	1.72794
MSMEG_5270	R.HDLLGFLSEGGYRH	3	6.57867e-06	3.77543e-06	0.00600297	0.00344504	0.9501	0.0258898	0.276065	0.00752265
MSMEG_5273	K.AGEGHAFISAGVETVSR.F	2	0.931655	0.924	0.911728	0.904236	0.872979	0.892061	0.664126	0.678643
MSMEG_5273	K.AGEGHAFISAGVETVSR.F	3	1.04343	1.11494	0.914123	0.976769	1.43797	1.49152	1.39889	1.45099
MSMEG_5273	K.GSLVEMRPDDLAAQMVK.A	2	4.9232	3.98191	5.78832	4.68162	1.0017	1.01195	1.08646	1.09758
MSMEG_5273	K.GSLVEMRPDDLAAQMVK.A	3	7.29312	5.94681	7.99418	6.51845	0.769482	1.02216	0.648785	0.861831
MSMEG_5273	R.AEEAINSGFFER.E	2	0.691699	1.27566	0.723731	1.33473	0.574461	0.92525	0.268383	0.432268
MSMEG_5273	R.ALGMDEDKLNVSGGAIALGHPFGMTGAR.I	3	4.57486	3.37681	3.9778	2.93611	0.912011	0.840804	0.986162	0.909165
MSMEG_5273	R.ALGMDEDKLNVSGGAIALGHPFGMTGAR.I	4	4.34801	3.2667	2.72757	2.04925	0.875058	0.844431	0.752169	0.725844
MSMEG_5273	R.AVAVQLGYDFLPGTTVNR.Y	2	1.03808	0.971092	1.04333	0.976011	0.976635	1.04513	0.940747	1.00673
MSMEG_5273	R.AVAVQLGYDFLPGTTVNR.Y	3	0.961486	1.01283	0.835788	0.880421	0.84842	1.0731	0.762929	0.964966
MSMEG_5273	R.EITPVTLPDGTVVSK.D	2	1.08972	1.08009	1.17306	1.16269	1.37029	1.34475	1.62911	1.59875
MSMEG_5273	R.ITATLLNNLQTHDK.T	2	0.95352	1.27023	1.07899	1.43738	0.972535	0.93915	0.884182	0.85383
MSMEG_5273	R.ITATLLNNLQTHDK.T	3	0.611488	0.987346	0.550003	0.888068	0.594379	0.677396	0.380293	0.433408
MSMEG_5273	R.IVSTGVSGLSPEIMGLGPIEAVK.K	2	2.25247	2.25405	2.14683	2.14833	1.36645	1.26005	1.17366	1.08227
MSMEG_5273	R.IVSTGVSGLSPEIMGLGPIEAVK.K	3	2.1408	2.0461	1.46793	1.403	1.19583	1.21754	1.14521	1.16599
MSMEG_5273	R.IVSTGVSGLSPEIMGLGPIEAVKK.A	3	1.05544	1.06284	0.97236	0.97918	0.984883	1.02822	0.910902	0.950984
MSMEG_5274	R.AILGLPVDTTLR.A	2	1.25293	1.02556	1.37731	1.12736	0.976525	0.673128	1.10229	0.759821
MSMEG_5274	R.LAAETLGVPTSPYR.F	2	1.04246	0.975553	1.14027	1.06709	1.19067	1.16005	1.29249	1.25925
MSMEG_5358	K.GVDESDVLQDAIAVAADYNR.T	2	0.931063	1.08302	0.976474	1.13584	1.03033	1.30186	1.08307	1.36851
MSMEG_5358	K.GVDESDVLQDAIAVAADYNR.T	3	0.565365	0.583829	0.637939	0.658773	0.901713	0.963178	1.02016	1.08969
MSMEG_5358	R.AVVNALDFLQNDQGMDR.A	2	2.86422	1.89393	3.35058	2.21553	0.658946	0.642436	0.715629	0.697698
MSMEG_5358	R.LTVC*KPGSGDAPSVAYR.Y	3	1.64009	1.11867	0.476709	0.325152	0.21486	0.232021	0.174907	0.188876
MSMEG_5415	K.AALDLISSAIEATGLK.L	2	0.909787	1.11528	0.740668	0.90796	0.826182	1.0538	0.662082	0.844492
MSMEG_5415	K.AALDLISSAIEATGLK.L	3	0.804778	0.992451	1.02131	1.25948	0.957989	1.07319	0.750355	0.840589
MSMEG_5415	K.AVEAVLDEIAPQVIGLSADDQR.L	2	1.36217	1.16952	1.59414	1.36868	1.43058	1.10307	1.72522	1.33025
MSMEG_5415	K.AVEAVLDEIAPQVIGLSADDQR.L	3	0.766115	1.02513	0.707259	0.946375	1.08248	1.24094	0.857317	0.98282
MSMEG_5415	K.LGSDVALALDVAATEFYTEGSGYAFEK.E	3	1.29345	0.958488	1.46478	1.08545	1.42647	1.33042	1.98324	1.84971
MSMEG_5415	K.NQGLATGLGDEGGFAPDVAGTK.A	2	0.951568	0.977202	0.965936	0.991958	1.00758	1.00251	0.978909	0.973986
MSMEG_5415	K.NQGLATGLGDEGGFAPDVAGTK.A	3	1.40729	1.06301	1.69999	1.28411	0.697169	0.714291	0.785812	0.805112
MSMEG_5415	K.VNQIGTLTETLDAVSLAHNSGYR.T	3	0.866989	0.941597	0.823309	0.894158	0.991233	1.00504	0.948479	0.961688
MSMEG_5415	R.AAVPSGASTGEHEAVELR.D	2	0.799529	1.10702	0.552676	0.765227	1.79107	2.485	1.90157	2.63831
MSMEG_5415	R.GNPTVEVEVALTDGTFAR.A	2	0.870609	0.850705	0.843268	0.823989	1.50378	1.88846	1.42232	1.78616
MSMEG_5415	R.IQLVGDDLFVTNPER.L	2	0.843127	0.933009	0.809985	0.896335	0.949674	1.00977	0.837017	0.889984
MSMEG_5415	R.LVDQALLDLDGTPDK.S	2	0.954747	0.826769	1.0174	0.881019	1.28263	1.13533	1.4296	1.26541
MSMEG_5415	R.SGETEDTTIADLAVAVGSGQIK.T	2	0.994196	1.02274	1.13018	1.16263	0.900936	1.01875	0.815548	0.922199
MSMEG_5415	R.SGETEDTTIADLAVAVGSGQIK.T	3	0.914138	1.02914	0.901558	1.01498	1.02891	1.19995	0.858924	1.00171
MSMEG_5419	K.APDFTIDSTQIAGGAQGLLDEISISK.I	3	0.988827	3.20624	0.935068	3.03193	1.20219	1.08324	1.30201	1.17318
MSMEG_5419	K.DLWVTGLQPDTDAIADQLVADVK.E	3	1.41813	0.926838	1.73823	1.13604	1.51132	1.24419	1.76005	1.44896
MSMEG_5419	K.ITGEEDIFSHTDLWDFR.A	3	0.685638	0.949574	0.618057	0.855978	1.22257	1.33698	1.11007	1.21396
MSMEG_5419	K.LSGTEAVTGPSTFVVTNNGSK.V	2	1.92236	1.26708	2.91969	1.92444	1.45921	1.18888	2.2981	1.87236
MSMEG_5419	K.SNQITVEASDTEC#K.L	2	1.54992	1.61421	1.21695	1.26743	3.18386	2.88847	3.23536	2.9352
MSMEG_5419	K.SNQITVEASDTEC*K.L	2	1.55177	1.59354	1.22966	1.26275	3.13468	2.85569	3.19899	2.91428
MSMEG_5419	K.VTEFYVYGQGER.V	2	0.688788	0.462174	1.13788	0.763511	0.840227	0.724954	0.629779	0.543378
MSMEG_5419	R.ANVEGSQTAVASVR.P	2	1.65015	1.84224	1.30836	1.46067	2.97638	3.73681	3.18559	3.99948
MSMEG_5419	R.ANVEGSQTAVASVRPILDER.D	3	1.44641	1.90063	1.44632	1.90051	0.737661	0.68414	0.808278	0.749633
MSMEG_5419	R.FADVEALLEK.Y	2	0.750809	0.792892	0.783225	0.827125	1.03087	0.99056	1.05709	1.01576
MSMEG_5419	R.IEPVAESFPDDLDPR.I	2	1.00319	1.02207	1.19712	1.21965	1.20717	1.14027	1.49638	1.41345
MSMEG_5419	R.VMGEVENISPGLK.R	2	1.21635	0.836069	1.35163	0.929057	0.410585	0.513464	0.679764	0.850089
MSMEG_5419	R.YVNSQTDALVPAVEEFVAAIK.A	3	0.926535	2.39901	0.850869	2.2031	1.40243	1.25566	1.3868	1.24166
MSMEG_5427	K.ELDVAVTAQTAR.D	2	1.88242	1.83334	2.16336	2.10696	1.96058	2.06197	2.58543	2.71913
MSMEG_5427	R.EVIVTNTLPITEDK.R	2	1.61773	1.19472	1.53005	1.12997	1.4172	1.67856	1.63622	1.93798
MSMEG_5427	R.ITAILPFYPYAR.Q	2	1.1106	1.13696	1.03565	1.06023	1.05782	1.08388	1.07305	1.0995
MSMEG_5431	K.VPAVLYGHGTDPQHLELNAR.D	3	1.68145	1.0352	2.09266	1.28836	0.469762	0.281065	1.33692	0.799896
MSMEG_5435	R.IEHQVAHEVVSEVDVRPR.N	3	0.491786	0.44443	0.458612	0.41445	1.33302	1.32218	1.42592	1.41432
MSMEG_5435	R.IEHQVAHEVVSEVDVRPR.N	4	0.640218	0.260009	0.802009	0.325717	1.44003	1.1209	1.67603	1.3046
MSMEG_5435	R.IEHQVAHEVVSEVDVRPR.N	5	0.0365593	0.0222366	0.00515717	0.00313677	0.0213107	0.0213585	0.0323213	0.0323939
MSMEG_5435	R.LASLGPLLNDLEAR.V	2	0.260656	0.246753	0.191673	0.18145	1.24656	1.13714	1.53982	1.40465
MSMEG_5435	R.RIEHQVAHEVVSEVDVRPR.N	3	10.3564	7.35425	13.2954	9.44125	2.36853	1.97136	3.79147	3.15569
MSMEG_5435	R.RIEHQVAHEVVSEVDVRPR.N	4	0.919497	1.16805	1.00812	1.28062	1.34688	1.63806	1.27478	1.55037
MSMEG_5435	R.RIEHQVAHEVVSEVDVRPR.N	5	0.784716	0.328694	1.1663	0.488528	1.44789	1.11681	2.44887	1.8889
MSMEG_5438	R.VTAVEIDPLLAR.Q	2	1.51415	1.3197	1.20268	1.04823	1.21202	1.59905	0.94608	1.24819
MSMEG_5441	R.EVPFGQDGSYNEDAIIGR.V	2	0.404429	0.38193	1.4994	1.41599	1.04028	0.715627	1.39668	0.960805
MSMEG_5441	R.IASLLLQPVMPESTAK.L	2	1.23007	1.0529	1.26427	1.08217	0.891751	0.883488	0.875617	0.867504
MSMEG_5441	R.VNADLANELGNLAQR.S	2	1.23459	1.46801	1.05314	1.25225	0.516443	0.527644	0.562553	0.574754
MSMEG_5471	K.ELLPVVDTPGIELVAAEAAEAGAER.L	3	0.770486	0.803089	0.751529	0.783329	1.11725	1.13423	1.15983	1.17746
MSMEG_5486	R.AQDVSGLTPITLGSSANLR.V	2	7.48875	2.26634	8.0217	2.42762	0.116013	0.129559	0.163151	0.182201
MSMEG_5486	R.VIGSADALVAAVR.S	2	1.87718	1.24992	1.01512	0.675915	0.606911	0.492455	0.906306	0.735387
MSMEG_5486	R.YAQQVQQAPQSPQTHQTQPGFRPAYDPYR.A	4	1.19887	1.12699	1.64269	1.5442	1.38699	1.51773	1.12374	1.22966
MSMEG_5512	K.DVVAALPDLPAIDAIAHR.L	3	0.98467	1.00742	0.977156	0.999728	1.26739	0.844965	1.22478	0.816556
MSMEG_5512	K.LATPDTSVADLVGDIDPIK.V	2	0.978545	1.1024	0.952727	1.07332	1.23963	1.1128	1.23811	1.11144
MSMEG_5512	R.ALIAGHDVVLLGER.G	3	0.807212	0.941862	0.683695	0.797741	0.712442	0.66586	0.694987	0.649547
MSMEG_5512	R.DVWPGILGFEDTVIPQLER.A	2	1.54908	1.05647	1.88194	1.28347	1.35455	0.940547	1.97849	1.37379
MSMEG_5512	R.GIVAVNELPDLAER.I	2	0.763399	0.706319	0.802243	0.742259	0.847119	0.746071	0.826999	0.728351
MSMEG_5512	R.SLGDPETIAYGLIPR.A	2	0.999067	1.11766	0.959396	1.07328	0.893386	0.728538	1.10213	0.898764
MSMEG_5512	R.VVDLGTVIDVLR.G	2	0.940236	1.13321	0.898704	1.08316	0.715276	0.839751	0.570612	0.669913
MSMEG_5515	K.HANPC#GIAISSTSVADAHR.K	3	0.988469	0.815039	1.04217	0.859317	0.375748	0.414341	1.0675	1.17715
MSMEG_5515	K.NHPSVAVVVDPLGYDGVLAAVR.A	3	0.728983	0.662662	0.802029	0.729062	0.491225	0.482017	0.539973	0.529851
MSMEG_5515	K.TLEDLVFAWR.A	2	0.872458	0.712891	1.01052	0.825703	1.10197	0.962867	1.16128	1.01469
MSMEG_5515	R.GLHQAGVAIVSTGSTAK.T	3	1.16801	1.1057	1.13878	1.07803	1.38134	1.25875	1.61892	1.47524
MSMEG_5515	R.ILVASQPPIGGTEVR.Q	2	0.539878	0.517918	0.494375	0.474266	0.448388	0.438755	0.222519	0.217739
MSMEG_5524	K.ANVTKPVVGYVAGFTAPEGK.T	2	1.07461	0.940326	1.43379	1.25462	3.06364	2.60584	3.9078	3.32386
MSMEG_5524	K.TMGHAGAIVSGSSGTAAAK.K	3	4.63637	6.69484	3.57596	5.16363	3.81156	4.83582	3.76164	4.77249
MSMEG_5525	-.MDLFEYQAK.E	2	2.56043	1.00114	2.38346	0.931941	0.417177	0.443104	0.18609	0.197655
MSMEG_5525	K.EDATLVEVNPLVR.T	2	0.94402	0.9352	0.889775	0.881462	1.0291	1.05231	0.977138	0.99918
MSMEG_5525	K.EDATLVEVNPLVR.T	3	0.653522	0.84758	0.810846	1.05162	0.840725	1.33512	0.608009	0.965553
MSMEG_5525	K.LWEVFVK.E	2	0.181931	0.240765	0.0770239	0.101932	0.471211	0.548315	0.128329	0.149328
MSMEG_5525	K.TIAEEIGRPVMVK.A	2	0.726488	0.639098	1.18176	1.0396	0.317318	0.320468	0.178469	0.180241
MSMEG_5525	K.VTLDENAGFR.Q	2	1.15656	1.31251	0.926513	1.05144	2.10126	2.51953	2.02232	2.42488
MSMEG_5525	K.YAATPDDAFTHANNILGLDIK.G	2	1.05291	1.09667	1.18107	1.23016	1.23422	1.36855	1.2628	1.40023
MSMEG_5525	K.YAATPDDAFTHANNILGLDIK.G	3	0.954714	1.00871	0.909823	0.961284	0.947919	1.06887	0.875998	0.987769
MSMEG_5525	R.ILAEANHPLVIQAETM#DAGADK.A	3	1.21917	1.18985	1.3056	1.2742	0.8139	0.883199	0.950465	1.03139
MSMEG_5525	R.ILAEANHPLVIQAETM*DAGADK.A	3	1.21509	1.17553	1.31749	1.2746	0.804006	0.874695	0.942506	1.02537
MSMEG_5525	R.ILAEANHPLVIQAETMDAGADK.A	2	4.15114	3.78172	5.54212	5.04892	1.50936	1.30916	1.62343	1.40811
MSMEG_5525	R.ILAEANHPLVIQAETMDAGADK.A	3	1.95924	2.03024	1.96028	2.03132	1.02081	1.08528	1.06906	1.13658
MSMEG_5525	R.SIAEQGHLPAEVLDAAAVTIQK.L	2	1.12046	1.1209	1.25611	1.2566	1.22978	1.37042	1.31242	1.4625
MSMEG_5525	R.SIAEQGHLPAEVLDAAAVTIQK.L	3	0.915326	1.02193	0.846957	0.945595	0.957606	1.00416	0.947081	0.99312
MSMEG_5525	R.SIAEQGHLPAEVLDAAAVTIQK.L	4	1.19023	1.11995	0.937948	0.882565	0.998343	0.968663	0.96835	0.939562
MSMEG_5525	R.TPDDQILALDGK.V	2	0.934035	1.06519	0.952748	1.08653	0.501447	0.631253	0.589651	0.742289
MSMEG_5538	K.GEVAYGAEFFR.W	2	0.458381	0.498256	0.31507	0.342478	0.620841	0.654005	0.593247	0.624937
MSMEG_5538	K.GLDPSSTLGPLINSK.Q	2	0.533208	0.476685	0.556561	0.497563	0.696546	0.736268	0.612176	0.647087
MSMEG_5538	R.EGGIEGIEEYLDTK.Y	2	0.649932	0.789328	0.565185	0.686404	0.899343	0.861735	0.838158	0.803109
MSMEG_5538	R.GATVAVGGVAPGGPGNFYPATVLADVPADAR.I	3	1.06781	0.619297	0.650934	0.377521	0.821997	0.730617	1.07153	0.952406
MSMEG_5538	R.GVISDPAAPFGGIK.E	2	0.786327	1.04911	0.60673	0.809491	1.09894	1.05851	0.974303	0.938459
MSMEG_5538	R.IEDLISSVPTGLWIGGEER.E	2	1.21687	0.807546	1.32643	0.880253	1.33171	1.13818	2.27599	1.94523
MSMEG_5538	R.VAETIQSGMVGINR.G	2	1.44187	1.19482	1.27786	1.05892	0.758963	0.724042	0.856948	0.817518
MSMEG_5541	K.ALLPVLTGDKSPAAQSDTSTDALVR.R	3	0.535309	0.873708	0.610475	0.996391	0.604194	0.72452	0.56624	0.679008
MSMEG_5541	K.LVVDGQDVVADVHDVLDR.M	3	0.956699	1.02336	0.912099	0.97565	0.852536	0.87435	0.796171	0.816543
MSMEG_5541	K.TFSTLETLTNATAAR.R	2	0.88915	1.142	0.857248	1.10103	0.842102	0.903845	0.811358	0.870847
MSMEG_5541	R.ADGTPVSTDTGEIFWGEPGTNGQHAFYQLLHQGTR.L	4	4.15754	2.22839	4.21132	2.25722	1.11502	0.859601	1.30177	1.00357
MSMEG_5541	R.FVSNVDPADLVAK.L	2	0.711131	0.796262	0.751489	0.841451	0.768572	0.80769	0.759282	0.797927
MSMEG_5541	R.HYADAGISAR.F	2	1.09771	1.70872	0.834148	1.29845	3.16484	5.25124	2.98892	4.95936
MSMEG_5541	R.TLDLLVDLAR.A	2	1.2785	1.13778	1.45264	1.29275	0.614225	0.602773	0.561857	0.551381
MSMEG_5541	R.WLTDALGDAAVAK.H	2	0.747813	1.34617	0.880434	1.5849	0.939647	0.978495	0.87369	0.909811
MSMEG_5672	K.KSEGQPFLYPDNSLSLVENFLR.M	3	0.542969	0.713593	0.555557	0.730136	0.888245	1.04214	0.766091	0.898822
MSMEG_5672	K.LGGDDELLDIAK.Q	2	0.804906	0.836349	0.657263	0.682939	1.06095	1.19412	0.940207	1.05822
MSMEG_5672	K.LPTIAAYAYK.K	2	0.276805	0.248259	0.17549	0.157392	0.341093	0.348971	0.135983	0.139124
MSMEG_5672	K.LYPNVDYYTGVIYR.A	2	1.3799	1.33597	1.40736	1.36255	1.18909	1.2675	1.22723	1.30815
MSMEG_5672	K.SAITYIDGDAGILR.Y	2	0.896185	1.07676	0.900592	1.08206	0.999437	1.12822	0.992995	1.12095
MSMEG_5672	K.SAITYIDGDAGILR.Y	3	0.340415	0.742875	0.0717492	0.156576	0.940818	0.812303	0.843044	0.727884
MSMEG_5672	K.SEGQPFLYPDNSLSLVENFLR.M	2	1.32168	1.24629	1.46393	1.38042	1.31789	1.13009	1.53153	1.31328
MSMEG_5672	K.SEGQPFLYPDNSLSLVENFLR.M	3	1.42809	1.1755	1.61445	1.3289	1.19834	1.08269	1.48925	1.34552
MSMEG_5672	K.TGYTTYDGGFVNTASTK.S	2	0.956316	1.03829	0.823911	0.894537	0.522874	0.565829	0.352832	0.381818
MSMEG_5672	K.YPGGELDLEIVHATEGADGIALGSLLAK.T	3	1.02723	0.979115	1.09218	1.04103	1.12894	1.08976	1.26892	1.22487
MSMEG_5672	R.KLYPNVDYYTGVIYR.A	2	0.909922	0.812419	1.13828	1.0163	1.68097	1.5876	1.79905	1.69912
MSMEG_5672	R.KLYPNVDYYTGVIYR.A	3	0.67853	0.616474	0.724822	0.658532	1.26256	1.16781	1.31896	1.21999
MSMEG_5672	R.LPGWIAHWR.E	2	1.65956	1.36748	1.35242	1.11439	1.24526	0.977635	1.03795	0.814879
MSMEG_5672	R.M#TFGFPAEPYEVDPEIVR.A	2	2.34472	2.05699	2.67954	2.35072	0.691371	0.665854	0.775812	0.747179
MSMEG_5672	R.M*TFGFPAEPYEVDPEIVR.A	2	2.34143	2.0536	2.60354	2.28348	0.693616	0.636931	0.791141	0.726486
MSMEG_5672	R.MTFGFPAEPYEVDPEIVR.A	2	1.23029	1.18342	1.29613	1.24675	1.15442	1.05421	1.21752	1.11183
MSMEG_5672	R.NAHPMPVLSSAVNALSAYYQDSLDPLDNK.Q	3	2.76347	468.59	2.95747	501.487	1.02858	0.858226	1.3057	1.08945
MSMEG_5676	K.VTFADVWGLLVDGR.F	2	1.33376	1.20591	1.33137	1.20374	2.76816	2.22617	3.50426	2.81815
MSMEG_5676	R.HVEAIDAYWVTAAEHGMNASTFTAR.V	3	0.977382	1.14219	0.572179	0.668662	1.63995	1.59516	1.65836	1.61306
MSMEG_5676	R.VIASTGADAAAALSGAVGAMSGPLHGGAPAR.V	3	2.481	2.93567	2.09523	2.47919	0.810256	0.809215	0.863355	0.862246
MSMEG_5676	R.VIASTGADAAAALSGAVGAMSGPLHGGAPAR.V	4	3.17495	2.14476	3.79584	2.56418	1.09347	0.966699	1.41143	1.2478
MSMEG_5676	R.VLPMIEEVENTGDAR.A	2	1.93487	1.77601	1.54255	1.4159	1.09073	0.971609	1.03467	0.921672
MSMEG_5684	K.NFAGDGGLWLAVMSPAALAR.I	2	1.20124	1.43755	1.23112	1.47332	1.12736	1.05872	1.15153	1.08141
MSMEG_5684	K.NPFIDEPIVVK.T	2	1.10499	0.946782	0.937727	0.80347	1.13155	1.11414	1.15046	1.13276
MSMEG_5684	K.VRPEQLTALAAAGDLFGTSHR.Q	3	0.801414	0.989316	0.585663	0.72298	1.27064	1.19749	1.07965	1.0175
MSMEG_5684	K.VRPEQLTALAAAGDLFGTSHR.Q	4	0.729664	0.798922	0.496133	0.543225	1.37823	1.29991	1.28663	1.21351
MSMEG_5684	R.LYSWAEASSFATPFVTDPALR.S	2	1.05835	0.941207	1.11603	0.992499	1.27345	1.30578	1.40507	1.44075
MSMEG_5684	R.WVPDFLSLPIAVENSLK.N	2	1.24061	1.18983	1.1779	1.12969	1.40776	1.13326	1.6604	1.33664
MSMEG_5684	R.WVPDFLSLPIAVENSLK.N	3	1.15157	1.40239	1.28374	1.56334	1.29259	1.14355	1.43554	1.27002
MSMEG_5706	R.YPVPQPLLVDIVDTMAR.Y	2	0.368246	1.07079	0.343878	0.999933	1.09795	0.849118	0.690119	0.533715
MSMEG_5715	K.HYQADGAIVSPTPLQEDGIPLWIAGGGEK.V	3	1.24918	1.33023	1.2725	1.35506	1.33482	1.3554	1.31083	1.33103
MSMEG_5715	K.YAQYTNFTSEPEAFR.R	2	1.42564	1.48824	1.4139	1.47598	1.3738	1.39073	1.37067	1.38756
MSMEG_5715	R.DLGC*EYAILYFPEAAYDR.S	2	2.09329	1.31853	2.273	1.43172	1.9282	1.31321	2.73977	1.86593
MSMEG_5715	R.FGLFIPQGWR.L	2	3.24605	2.94876	1.52473	1.38509	1.20937	1.23657	1.09722	1.1219
MSMEG_5715	R.LDLVDIPTDR.H	2	1.01501	1.00026	0.627229	0.618112	1.16726	1.29806	0.874498	0.972493
MSMEG_5715	R.SANFNAVIGESEK.D	2	1.61774	1.91464	1.52836	1.80886	1.554	1.55574	1.38162	1.38317
MSMEG_5715	R.SANFNAVIGESEKDVK.E	3	0.587775	0.606301	0.39314	0.405531	0.677052	0.753599	0.414782	0.461677
MSMEG_5721	R.GGALNEIKPVNLVVGLIDELR.V	3	1.22348	1.2004	1.31327	1.28849	1.32388	1.24066	1.63578	1.53295
MSMEG_5721	R.IGFVPQGIGADLIATIEGFSR.E	3	0.871	0.690048	0.876901	0.694722	2.25781	2.24918	3.3458	3.33301
MSMEG_5721	R.SGWDDLVLAGGVESMSR.V	2	2.37885	1.8834	2.71038	2.14588	1.48093	1.03858	1.77822	1.24707
MSMEG_5721	R.TATLVANLPETTGGVQLNR.F	2	1.07924	0.814512	1.30747	0.986767	1.28361	0.999546	1.29929	1.01176
MSMEG_5725	K.ALILNSPHNPTGAVASDAELR.A	3	0.847155	0.721109	1.01356	0.862751	0.941482	0.65468	1.09918	0.76434
MSMEG_5725	R.GFAIDVDALR.A	2	13.8644	2.03609	13.2488	1.94568	0.216425	0.287413	1.14847	1.52518
MSMEG_5727	R.FLVDVADVVSEVR.L	2	1.0739	1.78803	1.07282	1.78623	1.61283	1.25695	1.25093	0.974906
MSMEG_5734	R.ESFLLDGGAPFYR.C	2	1.48762	0.842035	1.55056	0.877663	0.785613	0.788257	0.389631	0.390942
MSMEG_5734	R.RPGGLTLPAENVDLLHR.G	3	2.41548	2.5314	1.70645	1.78835	3.17713	2.59725	3.14815	2.57356
MSMEG_5734	R.STLIDVDGVAQAAPAPR.F	2	1.47608	1.09912	1.77674	1.323	1.4615	1.1255	2.21434	1.70525
MSMEG_5773	K.NYYALGGQDWDPEQSK.L	2	1.10335	1.44066	2.06597	2.69758	3.404	3.13238	8.04614	7.40409
MSMEG_5789	K.ILAPAHLPQEQSQRPGHIPGAINVPWSK.A	4	0.806665	0.761799	0.879358	0.830449	1.01263	1.00937	1.10874	1.10517
MSMEG_5789	K.LYAEAGLDGEK.E	2	1.44455	0.749379	3.08777	1.60182	2.10837	1.59082	2.44225	1.84275
MSMEG_5789	K.LYAEAGLDGEKETIAYC#R.I	3	0.789648	0.531158	1.06637	0.717295	1.57513	1.17131	2.2762	1.69264
MSMEG_5789	R.AFRDEVIAAIGTK.N	2	1.39366	1.10148	1.30731	1.03323	1.33997	1.21535	1.21835	1.10504
MSMEG_5789	R.AFRDEVIAAIGTK.N	3	1.06722	0.864923	0.356488	0.288915	0.941298	0.836332	1.13629	1.00958
MSMEG_5789	R.DEVIAAIGTK.N	2	9.24217	3.06552	5.85834	1.94314	0.0985526	0.0938647	0.210552	0.200537
MSMEG_5789	R.SDVLVSTDWAESNLK.A	2	0.91022	0.913189	0.996767	1.00002	1.16695	1.2974	0.928537	1.03234
MSMEG_5789	R.SSHTWFVLQELLGHK.N	2	1.23662	1.26517	1.32681	1.35745	1.33859	0.80714	1.20879	0.728876
MSMEG_5789	R.SSHTWFVLQELLGHK.N	3	0.838535	0.839353	0.866062	0.866907	1.14388	2.25858	1.23223	2.43302
MSMEG_5789	R.SSHTWFVLQELLGHK.N	4	0.884339	0.751207	0.267259	0.227024	0.916837	1.46782	0.836966	1.33995
MSMEG_5798	R.GGLGGFAGLFALK.R	2	0.855635	1.13039	0.77618	1.02542	2.18688	1.36704	2.12955	1.3312
MSMEG_5798	R.TLGEELLEPTLIYAK.D	2	0.967918	1.0264	0.905346	0.960048	1.10119	1.12924	1.06119	1.08822
MSMEG_5802	-.MARLTDKTALVIGGAR.G	3	1.48625	1.19394	1.65334	1.32818	1.11543	1.03612	1.35473	1.25839
MSMEG_5835	R.VPDQLISGVPAHVDGR.M	3	0.278839	0.223151	0.430668	0.344657	0.907865	0.244756	2.08191	0.561272
MSMEG_5847	K.EHAVAVALAMR.E	2	0.459314	0.501799	0.390351	0.426457	0.930987	0.926269	0.710514	0.706913
MSMEG_5847	K.GPMGTAQDMLDLFGGDVGK.L	2	4.29375	5.07183	4.05079	4.78484	0.569829	0.549721	0.577835	0.557444
MSMEG_5847	K.VALEAALEDK.Q	2	0.740073	0.84675	0.768885	0.879717	0.889751	0.969014	0.71443	0.778074
MSMEG_5847	R.DLTENVEQLQIR.Q	2	0.742958	0.82876	0.76215	0.850168	0.777629	0.837461	0.693451	0.746807
MSMEG_5847	R.FASAAEETLVALTR.L	2	0.68606	0.858475	0.690883	0.86451	1.10102	0.887633	0.650258	0.524231
MSMEG_5847	R.IEEFNALAGHEHVHK.G	4	4.12928	0.61963	4.75991	0.714261	0.306451	0.612978	0.000389539	0.000779175
MSMEG_5847	R.VLENVDLESIAAR.E	2	0.89803	0.618629	0.965418	0.665051	0.994375	0.859869	1.04029	0.89957
MSMEG_5847	R.YASDEMVAIWSPEAK.I	2	0.904847	0.891924	2.56171	2.52513	0.412109	0.420942	0.567968	0.580142
MSMEG_5847	R.YLPFLATTR.I	2	5.44829	300.251	2.99445	165.022	0.0112306	0.0169927	0.110388	0.167024
MSMEG_5852	R.FGDPETQAVLALLESPLGQLLR.A	2	5.29469	1.48026	11.5204	3.2208	6.95943	4.30977	22.0103	13.6303
MSMEG_5852	R.FGPPAGQAAWVVK.D	2	1.01925	1.01139	0.502109	0.498236	1.33107	1.05705	1.17373	0.932104
MSMEG_5852	R.IGADLVVIGPEVPLVLGVADAVR.E	3	1.06842	0.935688	1.1654	1.02062	1.15345	0.928334	1.53491	1.23534
MSMEG_5852	R.TATSEVVDNPGHLDAALDR.F	2	1.25377	1.1211	0.871517	0.779296	1.71177	1.80404	2.09592	2.2089
MSMEG_5852	R.TATSEVVDNPGHLDAALDR.F	3	0.735171	0.72924	0.63665	0.631514	1.60692	1.78104	1.23626	1.37022
MSMEG_5852	R.VGDPIHGADADGVLHAGTAR.R	3	0.797535	0.824974	0.874747	0.904842	0.739704	0.837904	0.810707	0.918333
MSMEG_5852	R.VGDPIHGADADGVLHAGTAR.R	4	0.758028	0.785092	0.639874	0.662719	0.744575	0.798779	0.543525	0.583093
MSMEG_5852	R.VLSVVGTGADLSAAR.E	2	0.978121	0.989038	0.923926	0.934238	0.82943	0.750633	0.669557	0.605948
MSMEG_5866	R.LEQINDGYQDMLEGR.N	2	1.6473	1.35638	2.60461	2.14463	0.649566	0.51056	0.992488	0.780097
MSMEG_5870	R.FTVSLPRIADLPAR.L	2	1.67205	1.48989	1.88716	1.68156	1.58428	1.38247	1.71156	1.49354
MSMEG_5892	K.VGAFPISIDSAELDGK.A	2	0.773075	0.790157	0.847638	0.866367	1.38709	1.00617	1.29731	0.941047
MSMEG_5892	R.SPGGLVTALEPLLR.K	2	2.24563	1.85609	2.26009	1.86804	0.654195	0.587655	0.917266	0.823969
MSMEG_5925	K.GFLQDVEIWK.H	2	1.04255	1.03046	0.443055	0.437913	0.379606	0.613098	0.649721	1.04936
MSMEG_5925	R.IDNPLLVEEDGAVYQMR.R	2	2.40882	1.01003	9.10362	3.81718	1.74734	0.723902	2.05239	0.85028
MSMEG_5937	K.IAFLMLPGVGTK.E	2	2.38666	1.86142	1.93889	1.51219	1.0211	0.871648	1.6724	1.42763
MSMEG_5937	R.FGAGAGNAPVEALIGVFDK.I	2	1.36515	1.42882	1.16928	1.22381	1.47168	1.41526	1.2972	1.24747
MSMEG_5937	R.IATHC#TEADVSIQHFGLAR.E	4	0.713589	0.780652	0.779722	0.853	0.649913	0.599612	0.422239	0.389558
MSMEG_6002	R.TTLDDAVSSIESGMTIGIGGWGSRR.K	3	2.10128	1.72303	2.13942	1.75431	0.919979	0.915732	0.713036	0.709744
MSMEG_6008	K.ELGFSTPTAESEYWR.H	2	1.0416	2.17457	1.60611	3.35312	1.98157	2.14325	2.14068	2.31534
MSMEG_6008	K.LFATMLNTLER.T	2	2.41983	1.89832	2.13963	1.6785	1.13113	1.23217	1.86411	2.03062
MSMEG_6008	R.NAWLAAGYPEEVPGVTVDR.Q	2	0.604689	0.57065	0.430482	0.406249	0.530307	0.750964	0.479405	0.678882
MSMEG_6073	R.VTESVQIAADR.G	2	1.85973	1.7537	1.70658	1.60928	5.57429	4.35868	5.77752	4.51759
MSMEG_6074	R.SMLEFSETALQDAVK.A	2	1.18213	1.25743	1.09726	1.16716	0.77246	0.830707	0.688729	0.740662
MSMEG_6094	K.FELATGYSELIDPVIQR.E	2	0.616075	0.699345	0.869714	0.987267	1.35862	1.45186	1.78755	1.91022
MSMEG_6094	K.VDRTHTLAELRR.A	2	6.98224	3.72018	6.11755	3.25946	8.85487	0.46278	40.4212	2.11253
MSMEG_6094	R.AHPDLAADTATGQIVGVSGR.V	3	0.785712	0.548659	0.797499	0.55689	1.06068	0.994301	1.02589	0.961687
MSMEG_6094	R.DFPVETTPLTR.A	2	1.29845	0.904215	1.51974	1.05832	0.983949	0.493132	2.37006	1.18782
MSMEG_6094	R.ELIQEVADEAIGTR.Q	2	0.585215	0.690617	0.55136	0.650664	0.880331	1.30185	0.844436	1.24876
MSMEG_6097	K.FSAGELNVYSAPADVAAVTR.A	2	0.823128	0.831978	0.84355	0.852619	0.947714	0.989384	0.949678	0.991434
MSMEG_6097	R.AVLDEVPALEVDYLQVR.D	2	1.04242	1.18548	0.967806	1.10062	1.39676	1.18353	1.13238	0.959511
MSMEG_6142	R.EVLGWQPQVALAEGIAK.T	2	0.867124	0.887798	1.0054	1.02937	1.01865	2.34729	0.979648	2.25742
MSMEG_6142	R.LLADGHGVVGLDDLSSGR.A	3	1.51637	1.02653	1.98589	1.34439	3.60693	4.33768	2.34885	2.82472
MSMEG_6142	R.TLVTGAAGFIGSTLVDR.L	2	0.915237	0.855229	0.901642	0.842525	1.70483	1.13411	1.71933	1.14376
MSMEG_6193	K.AGITLSDENFAGLLTEAIQHATR.I	3	1.1012	1.34913	1.09452	1.34094	1.13386	1.30587	0.98591	1.13547
MSMEG_6195	R.GTQFVVVSAAEPDALR.E	2	1.02001	0.900688	1.12649	0.994709	0.881376	0.865102	0.815228	0.800176
MSMEG_6195	R.MPLAGLILNR.T	2	0.377494	1.56522	0.107318	0.444979	0.521767	0.190905	0.51877	0.189809
MSMEG_6229	K.NTYGTGNFLLLNTGEK.I	2	0.82796	0.713182	0.970929	0.836332	1.26723	1.09582	1.41729	1.22557
MSMEG_6229	R.ATLESIC#YQSR.D	2	5.47779	1.31907	2.24143	0.539743	1.0641	1.13154	1.30351	1.38614
MSMEG_6229	R.HQLEHEQILPR.A	3	0.484336	0.455816	0.429518	0.404226	0.616987	0.753572	0.453222	0.553553
MSMEG_6229	R.PYYNAIVWQDTR.T	2	1.02582	0.998019	1.24131	1.20767	0.993706	1.03446	1.04292	1.08569
MSMEG_6229	R.TDSIAAALDR.D	2	0.426599	0.44009	0.26586	0.274267	0.772212	1.49484	0.830789	1.60823
MSMEG_6242	R.GSGIIEELTGK.I	2	1.22924	1.76405	0.735384	1.05533	0.85088	0.645954	0.954318	0.72448
MSMEG_6242	R.LAQDVGIPDNFSQVR.V	2	0.55766	0.558807	0.681402	0.682803	0.926056	0.928592	1.11243	1.11547
MSMEG_6256	K.GAALNTIQIAELLAADL	2	1.26075	1.68341	1.33683	1.785	1.90619	1.43815	1.76951	1.33503
MSMEG_6256	K.ILGIPELLVSGTC#VR.V	2	1.36541	1.15066	1.19313	1.00547	1.01354	1.0295	1.07568	1.09261
MSMEG_6256	K.ILGIPELLVSGTC*VR.V	2	1.33315	1.22888	1.18071	1.08836	0.983663	1.06103	1.05203	1.13477
MSMEG_6256	K.LVDVPTPLAAAGIDDC#LVGR.I	2	0.881065	0.89428	0.93011	0.94406	1.50192	1.16387	1.30862	1.01407
MSMEG_6256	K.LVDVPTPLAAAGIDDC*LVGR.I	2	0.900869	0.892325	0.961167	0.95205	1.27095	1.06693	1.24281	1.04331
MSMEG_6256	R.AVIDGVEQLVHDGSALQYPAPNK.Y	3	1.06795	1.05009	1.03362	1.01633	1.24264	1.18036	1.32113	1.25491
MSMEG_6256	R.GLALFVSGDNLR.K	2	1.40815	1.99814	1.50801	2.13984	0.677457	0.771523	0.713741	0.812845
MSMEG_6256	R.KDPDVPLVVSEVNFDR.D	2	1.82364	1.31987	2.5165	1.82133	1.2743	1.22211	1.27994	1.22752
MSMEG_6256	R.KDPDVPLVVSEVNFDR.D	3	1.89322	1.20129	1.76907	1.12251	0.830631	0.895346	0.699548	0.754049
MSMEG_6256	R.KGAALNTIQIAELLAADL	2	1.07468	1.07623	1.01918	1.02065	1.44594	1.35874	1.4565	1.36866
MSMEG_6257	K.VTVVGLPDVPGYAAK.V	2	0.908513	0.88625	0.973177	0.949329	0.946587	0.859954	0.933318	0.847899
MSMEG_6283	K.GLDVSGLTGVIGVDPDAR.T	2	1.41751	1.68972	1.3369	1.59363	0.377616	0.468538	0.250479	0.310789
MSMEG_6284	K.AIAQEGLTDLAEVR.H	2	0.956169	0.87263	1.07858	0.984344	0.743257	0.691503	0.840493	0.781968
MSMEG_6284	K.DGGLPLRPWWSA	2	1.03184	1.21915	1.36099	1.60805	0.606464	0.881113	0.612304	0.889598
MSMEG_6284	K.FTAYDGSSAGPEDATMGLDLK.T	2	0.825581	0.824422	0.87934	0.878105	0.954145	0.829743	1.14473	0.995484
MSMEG_6284	R.GTTYLATAPGDLGLAR.A	2	1.03521	0.949885	1.15925	1.0637	1.01769	0.973059	1.12078	1.07163
MSMEG_6284	R.IITEAQDVGLEVIHEENLR.N	3	0.809897	0.970041	0.664638	0.79606	0.802898	0.887096	0.686083	0.758031
MSMEG_6284	R.LGFETNVVQLHQVLAVK.L	3	0.67281	0.678541	0.663058	0.668705	0.697078	0.831692	0.62664	0.747652
MSMEG_6284	R.SIGIEHLKPIAPPPQEALPR.W	3	1.40934	1.14027	1.8288	1.47965	1.42934	0.999659	2.04232	1.42837
MSMEG_6284	R.SIGIEHLKPIAPPPQEALPR.W	4	0.666085	0.661239	0.832835	0.826776	0.776753	0.766973	0.74187	0.732529
MSMEG_6284	R.YVFPDGELTGSGR.I	2	1.78576	0.613346	0.793036	0.272379	0.947339	0.928885	0.349159	0.342357
MSMEG_6286	K.DAGIAVTEAGSAFPYR.K	2	0.957385	0.836232	1.01365	0.885375	0.932304	0.855874	0.818766	0.751644
MSMEG_6286	K.FALVAEILEDR.L	2	0.61573	0.769255	0.671812	0.83932	0.814825	0.841068	0.753192	0.77745
MSMEG_6286	K.GGYFVSLDVWPGTAK.R	2	1.28234	0.659763	1.01033	0.519815	0.650757	0.505076	0.914837	0.710039
MSMEG_6286	R.NYGGVQGLPELR.A	2	0.220041	0.221163	0.134126	0.13481	0.559626	0.411416	0.420942	0.30946
MSMEG_6337	R.IDNTVLDAEDATVVR.A	2	1.55838	1.40369	1.55854	1.40383	0.85839	0.867195	0.838515	0.847116
MSMEG_6351	R.DHTHDLDAMLAAITDR.T	2	4.49856	2.58933	5.60248	3.22474	0.720617	0.791773	0.932323	1.02438
MSMEG_6351	R.SFEIYPLQVR.T	2	1.02656	0.769916	1.0779	0.808421	0.523113	0.422426	0.6172	0.498404
MSMEG_6351	R.VGYAVADPEIVTALGK.V	2	1.12163	1.13593	1.16049	1.17528	1.17703	1.13267	1.31787	1.2682
MSMEG_6351	R.VTIGAPHENDAFLDFAQR.W	3	1.4256	1.16467	1.31948	1.07797	1.10108	1.28411	0.839416	0.97895
MSMEG_6363	K.LTHEVGGLVVVDHSAAAPYR.L	3	1.48876	0.911671	2.79641	1.71243	1.91877	1.59839	2.73642	2.27952
MSMEG_6363	K.LTHEVGGLVVVDHSAAAPYR.L	4	1.40344	1.21395	1.26547	1.09461	1.50919	2.06714	1.86714	2.55741
MSMEG_6363	R.LDDEANIAPWLR.A	2	1.37935	1.82018	1.48443	1.95884	0.972303	0.92902	0.487249	0.465558
MSMEG_6363	R.LFDYLQTSLR.S	2	1.60239	1.44934	1.87044	1.69179	0.276608	0.348744	0.32302	0.407258
MSMEG_6382	K.AALPHGLWVPVLPGTR.Q	3	0.325099	0.364177	0.296931	0.332623	2.22288	1.45391	1.82343	1.19264
MSMEG_6382	K.AGLHEFVTELDRR.V	3	0.0835759	0.320798	0.0349946	0.134324	2.12868	0.447555	0.507055	0.106608
MSMEG_6382	K.FTFMPIGELWYR.K	2	0.933988	0.782659	1.04742	0.877716	0.567126	0.680151	0.612736	0.73485
MSMEG_6382	R.TAPTVASVLSTSDPEVIVR.A	2	5.10186	2.96973	4.8909	2.84693	0.498699	0.432991	0.671209	0.582772
MSMEG_6391	K.DVTGEDVTFDELGGADEQAK.R	2	1.12362	0.768152	2.3449	1.60307	0.542565	0.505492	0.561727	0.523344
MSMEG_6391	K.TPGDPNALYGDGVVTGR.G	2	0.866914	0.893533	0.835851	0.861517	0.79421	0.86225	0.592099	0.642824
MSMEG_6391	K.TTAELLAELR.E	2	0.604875	0.663812	0.509371	0.559003	0.988725	1.2199	0.941793	1.162
MSMEG_6391	K.VVNSEAEAYQYVR.D	2	1.43214	0.998439	1.41042	0.9833	1.10474	1.00609	1.16261	1.05879
MSMEG_6391	R.DQGYMFITGPDVIK.D	2	2.73113	2.46847	2.64196	2.38788	0.749905	0.847281	0.652251	0.736946
MSMEG_6391	R.FFNAIVEADVPK.V	2	0.736205	0.809444	0.67749	0.744887	0.874489	0.961023	0.72021	0.791478
MSMEG_6391	R.GLVPEISLIFGK.C	2	1.0397	1.17987	1.17373	1.33198	0.515428	0.637766	0.494645	0.61205
MSMEG_6391	R.IFDDGDVFEIAEQR.G	2	0.911229	1.17727	0.965401	1.24726	1.02365	1.2436	0.827958	1.00586
MSMEG_6391	R.INALLDPGSFIEIGALAK.T	2	0.904354	1.09918	0.878673	1.06796	0.944296	0.977718	0.845582	0.875511
MSMEG_6391	R.IQDAVTSLAWYAELGR.R	2	1.15802	1.55734	1.23505	1.66093	1.81903	1.88096	1.63591	1.6916
MSMEG_6391	R.PVGVFSHDQTVFQGSVGEMFGR.K	3	1.91082	1.85808	2.37536	2.3098	0.510502	0.849705	0.326557	0.543538
MSMEG_6391	R.VDGHPVGVIANQPMVLSGAIDNEASDK.A	3	2.01951	2.23239	1.90271	2.10327	0.729673	0.827793	0.716149	0.812451
MSMEG_6404	R.AANPDAPVVYTGPLDR.Y	2	0.329632	0.25081	0.126715	0.0964148	0.506296	0.5299	0.316527	0.331283
MSMEG_6404	R.ALIAEQASEIDTK.D	2	0.991858	0.917179	0.987901	0.91352	1.48692	1.41217	1.75272	1.66461
MSMEG_6404	R.LDTDWFDVR.D	2	2.18965	0.786408	1.85273	0.665404	0.723906	0.404128	1.14685	0.640243
MSMEG_6404	R.PLYEAFIK.H	2	0.0767487	0.0769792	0.271052	0.271866	0.00069576	0.0012419	0.0196632	0.0350977
MSMEG_6404	R.RPHIGGNAYSEPEPETGIEVHK.Y	3	0.205272	0.342157	0.0737999	0.123013	0.54116	0.623523	0.237658	0.273829
MSMEG_6404	R.RPHIGGNAYSEPEPETGIEVHK.Y	4	0.269925	0.296035	0.163293	0.179088	0.537336	0.517843	0.321094	0.309446
MSMEG_6404	R.RPHIGGNAYSEPEPETGIEVHK.Y	5	0.196164	0.233565	0.0397506	0.0473294	0.504412	0.490238	0.241327	0.234546
MSMEG_6404	R.YFNDTYEGLPVEGYTK.W	2	0.917787	0.831399	1.24999	1.13233	0.872252	1.05867	1.02003	1.23804
MSMEG_6410	K.DAVVLLPDYPVPDLR.R	2	1.02495	1.02888	0.906757	0.91024	0.84742	0.907893	0.728022	0.779974
MSMEG_6410	R.APADGPIGDSGLVVSDR.V	2	0.959144	0.774263	0.950138	0.766993	0.675683	0.526231	0.946776	0.737361
MSMEG_6410	R.VGGYNEYLYTFFK.C	2	0.531763	0.560456	0.464948	0.490035	1.19873	1.51443	1.08536	1.3712
MSMEG_6410	R.YGFEIPAALVR.T	2	3.24362	2.89027	4.54484	4.04975	0.839811	0.939338	1.64151	1.83604
MSMEG_6413	R.ARGEDPALVDALLAADTAR.R	3	0.358273	0.172457	1.0531	0.506913	0.487035	0.634556	0.532821	0.694211
MSMEG_6413	R.EMLAAIEVPYR.V	2	1.20959	1.4022	1.50115	1.74019	0.61574	0.773447	0.432352	0.543088
MSMEG_6413	R.GEDPALVDALLAADTAR.R	2	1.46567	1.53714	1.605	1.68326	0.565882	0.664633	0.414174	0.486451
MSMEG_6413	R.VPAALVPYVR.T	2	0.572735	0.336066	1.03271	0.605969	0.249392	0.22089	0.309443	0.274078
MSMEG_6440	K.ADLVSEFIC#R.V	2	19.7405	72.3028	2.40109	8.79438	22.6918	0.0945304	172.127	0.717052
MSMEG_6440	R.ANIGGTWDLFK.Y	2	13.8434	4.96313	8.21325	2.9446	7.09304	2.75996	10.9066	4.24384
MSMEG_6440	R.SDSDMFTLGFR.F	2	69.6249	1.76714	78.9596	2.00407	1.09389	0.00690293	1.7693	0.0111651
MSMEG_6440	R.SPTYIGSLPLVDPVAEK.T	2	0.884902	0.705016	0.895667	0.713593	1.00582	0.878115	1.14847	1.00266
MSMEG_6440	R.VEPQHPGDAVDALPFMDFNPGYFR.R	3	0.688077	0.608831	0.673791	0.596191	1.0611	0.913393	1.6627	1.43125
MSMEG_6452	K.FLADEPIELLDGEGSAVIK.R	2	0.801191	0.900099	0.735045	0.825787	0.949973	0.960461	0.847448	0.856803
MSMEG_6452	K.FLADEPIELLDGEGSAVIK.R	3	0.710127	0.961153	0.602996	0.816152	0.886242	1.23142	0.70305	0.976876
MSMEG_6452	K.LLAAGEGIAPLSSEQAAVR.L	2	0.927157	0.972926	0.916	0.961219	0.890673	0.991722	0.933541	1.03945
MSMEG_6452	R.FAGPNLVVGNTILLK.H	2	0.714212	0.753304	0.611186	0.644639	0.781286	0.987233	0.704754	0.890527
MSMEG_6452	R.FIVNESIYDDFLAK.F	2	0.802918	1.01927	0.766083	0.972509	0.834882	1.02126	0.644597	0.788492
MSMEG_6452	R.VAAVSLTGSER.A	2	1.14329	1.80465	1.04141	1.64383	4.6769	5.09329	6.10825	6.65208
MSMEG_6458	K.VAVVGSGPAGLAAAQQLTR.A	2	8.70437	5.23769	9.79653	5.89487	7.52809	5.21809	9.57023	6.6336
MSMEG_6471	K.ALNEAVDEVIAVADAEGIDAGAVK.G	3	0.55008	0.857779	0.439149	0.684796	1.02657	1.41984	0.721768	0.998273
MSMEG_6471	R.SWGVDVTELSR.E	2	0.455754	0.181124	1.70344	0.676975	0.781493	1.79411	0.502263	1.15307
MSMEG_6511	R.VPADQLVGEENQGWTYAK.F	2	1.42694	1.31363	1.45864	1.34281	1.2602	1.11451	1.42566	1.26084
MSMEG_6512	R.ISAGLAAEALGAMEEALR.L	2	1.87328	1.53513	1.65417	1.35558	1.28538	1.22425	1.24584	1.18658
MSMEG_6512	R.ISAGLAAEALGAMEEALR.L	3	1.20042	2.23742	1.4787	2.75609	0.907313	1.19229	0.680813	0.894651
MSMEG_6512	R.LAPEPVLHGALAPGAIIAER.G	3	1.25881	1.18369	1.12256	1.05558	1.19946	1.5324	1.0465	1.33698
MSMEG_6512	R.LTAIEHTLGSAQDQLR.T	2	1.47342	1.42275	1.50984	1.45791	0.863795	0.946495	1.12205	1.22947
MSMEG_6512	R.LTAIEHTLGSAQDQLR.T	3	1.00176	1.03407	0.891017	0.919753	0.853504	0.872124	0.928013	0.948259
MSMEG_6514	R.LAAAVDAVPELR.E	2	0.436763	0.443879	0.890511	0.90502	0.655221	0.612234	1.21864	1.13869
MSMEG_6524	K.AAFADLPVVHGPVTNPTPEQTEAATK.Y	3	1.18483	0.975432	1.24485	1.02484	1.15993	1.29515	1.45056	1.61966
MSMEG_6746	K.AGMGAIAFTALAQGLLTDR.Y	2	1.26677	0.777575	1.53399	0.941596	1.19958	0.998862	1.36149	1.13369
MSMEG_6746	K.AGWDMWPGPYGQLGSR.A	2	2.45516	2.17913	2.68779	2.38561	1.17162	1.01707	1.40921	1.22332
MSMEG_6746	R.ATARPTFDDDLVTDQVR.E	2	0.627101	0.771746	0.720926	0.887211	2.20655	2.28747	2.49805	2.58966
MSMEG_6746	R.ATARPTFDDDLVTDQVR.E	3	0.938667	1.09614	0.767969	0.896809	1.18548	1.30881	1.58424	1.74905
MSMEG_6746	R.AYVLASLDESLDR.M	2	0.814486	0.897904	0.731796	0.806745	0.875277	0.892431	0.877403	0.894598
MSMEG_6746	R.GITHFDLANNYGPPYGSAEENFGR.M	3	1.09409	1.13703	1.0718	1.11387	1.32381	1.20895	1.35075	1.23356
MSMEG_6746	R.IDPVTPLEETIGALDTAVR.A	2	1.03034	1.26738	0.971545	1.19506	1.50765	1.51361	1.46395	1.46975
MSMEG_6746	R.IDPVTPLEETIGALDTAVR.A	3	0.897948	1.13225	0.949661	1.19745	1.36381	1.43841	1.31537	1.38732
MSMEG_6746	R.LGTPLVIHQPSYSLLNR.W	2	1.06691	0.835809	1.72418	1.35071	2.62294	4.36395	4.14336	6.89355
MSMEG_6746	R.LGTPLVIHQPSYSLLNR.W	3	0.957324	1.02115	1.004	1.07094	1.52571	1.41498	1.70088	1.57743
MSMEG_6746	R.MGIDHVDIFYSHR.I	3	0.482208	0.213702	0.249556	0.110597	1.27412	1.84816	3.05422	4.43027
MSMEG_6746	R.PTFDDDLVTDQVR.E	2	1.08635	1.04122	1.12943	1.08251	1.01745	1.24118	1.03353	1.26079
MSMEG_6754	R.GDLVNYAGVAGDANPLHWDENIAK.L	3	1.71308	1.29942	1.66655	1.26412	1.17956	0.947054	1.52579	1.22504
MSMEG_6754	R.LSQPAVVPAEGTEIEYSGR.I	2	1.32053	1.09431	1.84851	1.53185	1.94289	1.82054	2.50999	2.35193
MSMEG_6756	R.TAGLLPAIAAELDDEILLAR.C	2	1.16495	1.24348	1.08174	1.15467	1.22334	1.05008	1.22666	1.05292
MSMEG_6759	K.IQWILENVPGVR.E	2	0.721766	0.780132	0.709539	0.766917	0.884934	1.01827	0.82438	0.948593
MSMEG_6759	K.IQWILENVPGVR.E	3	0.969903	0.805517	0.821566	0.682321	1.03047	1.20933	1.01906	1.19594
MSMEG_6759	K.LQPSDLAALGVTNQR.E	2	0.888039	0.872809	0.925923	0.910043	1.04118	0.98049	1.04583	0.984878
MSMEG_6759	K.LQPSDLAALGVTNQR.E	3	0.783856	0.774458	0.704567	0.69612	0.699352	0.939929	0.681042	0.91532
MSMEG_6759	K.NGLLTTVC*YR.L	2	0.491413	0.569591	0.807218	0.935637	0.489513	0.634371	0.239964	0.310975
MSMEG_6759	K.NTYGTGNFLLLNTGTTPVR.S	2	0.876944	0.87079	0.76575	0.760376	0.915725	0.964659	0.875824	0.922625
MSMEG_6759	R.DQM*HVIDSAAESESLAR.L	3	0.739889	1.16003	0.809442	1.26908	0.263826	0.412142	0.3325	0.519424
MSMEG_6759	R.DQMHVIDSAAESESLAR.L	2	1.67804	1.5703	1.64612	1.54043	1.02188	1.04559	1.12444	1.15053
MSMEG_6759	R.DQMHVIDSAAESESLAR.L	3	1.5124	1.50772	1.19016	1.18648	0.82553	0.902499	0.843068	0.921672
MSMEG_6759	R.DVAEAM*EADSGVHLDVLK.V	2	0.893195	0.9917	1.04303	1.15806	1.70963	1.35296	1.81647	1.43751
MSMEG_6759	R.DVAEAMEADSGVHLDVLK.V	2	1.35104	1.34918	1.36708	1.3652	0.806873	0.942567	0.790081	0.922952
MSMEG_6759	R.DVAEAMEADSGVHLDVLK.V	3	1.13878	1.25747	0.617991	0.6824	0.665852	1.12694	0.547337	0.926358
MSMEG_6759	R.FMIFDHAGNEVAR.H	2	0.292906	0.29039	0.303177	0.300573	0.612807	0.617992	0.423253	0.426834
MSMEG_6759	R.FMIFDHAGNEVAR.H	3	0.105794	0.39029	0.330378	1.21881	0.563092	0.62764	0.355751	0.396531
MSMEG_6759	R.LGDDAPVYALEGSIAVTGSAVQWLR.D	3	1.08006	0.886468	1.1679	0.958565	1.31032	1.23705	1.4977	1.41395
MSMEG_6759	R.LVDDNGGVYFVPAFSGLFAPYWR.S	2	2.91311	1.05682	4.0371	1.46459	2.02978	0.954185	4.44825	2.09109
MSMEG_6759	R.LVDDNGGVYFVPAFSGLFAPYWR.S	3	3.12642	0.85434	4.80452	1.31291	1.72153	0.884435	4.49809	2.3109
MSMEG_6759	R.PGWVEHNPVEIWER.S	2	0.811889	0.911316	0.843171	0.946428	1.26477	1.10779	1.10047	0.963887
MSMEG_6759	R.PGWVEHNPVEIWER.S	3	0.860479	0.851437	0.768252	0.760179	1.68017	1.51622	1.60361	1.44713
MSMEG_6759	R.SM#LPQIRPSSDPAGYGTTTSSR.P	3	0.837087	0.662156	0.626424	0.495517	1.08978	1.02391	1.07401	1.00909
MSMEG_6759	R.SM*LPQIRPSSDPAGYGTTTSSR.P	3	0.847054	0.660531	0.618519	0.48232	1.09117	1.02031	1.0752	1.00539
MSMEG_6759	R.SMLPQIRPSSDPAGYGTTTSSR.P	2	3.93717	1.48586	10.8926	4.11078	0.980292	1.20994	1.21232	1.49632
MSMEG_6759	R.SMLPQIRPSSDPAGYGTTTSSR.P	3	1.57246	1.38059	1.74536	1.53239	0.835292	0.877917	0.850906	0.894327
MSMEG_6759	R.SSSAVQSALNAAK.L	2	1.98313	1.10899	2.09209	1.16992	1.07286	0.99266	0.866818	0.80202
MSMEG_6759	R.TGRPYYNAIVWQDTR.T	2	0.761433	0.791498	0.535068	0.556196	1.23752	1.16002	1.21762	1.14137
MSMEG_6759	R.TGRPYYNAIVWQDTR.T	3	0.445137	0.586229	0.296594	0.390603	0.867778	0.922019	0.700982	0.744797
MSMEG_6761	R.EHAVASPVPGLTVIAGGK.Y	2	1.54359	0.994564	1.8036	1.16209	0.978347	0.472679	1.31996	0.637725
MSMEG_6761	R.EHAVASPVPGLTVIAGGK.Y	3	112.022	0.227027	471.137	0.954815	0.0210044	0.124666	0.00379646	0.0225329
MSMEG_6761	R.TAEDTGLAVTTVAHLLGR.Y	3	1.27376	2.96192	0.61192	1.42292	0.56686	0.649867	0.490751	0.562614
MSMEG_6761	R.VPLLGADGYPAAWNAR.R	2	1.28257	1.26866	1.37719	1.36225	1.77379	1.41921	1.48623	1.18913
MSMEG_6761	R.YGTLTDELLEIIAHRPDLGVPLAGAPEYLK.V	4	2.29174	1.6365	2.91781	2.08357	2.09375	0.92771	2.63077	1.16566
MSMEG_6854	R.KIDQAFIGSCANGQLDDLR.I	2	1.91684	1.20426	1.98292	1.24577	1.07299	2.45456	1.13698	2.60094
MSMEG_6854	R.KIDQAFIGSCANGQLDDLR.I	3	0.0667209	0.0514458	4.10433	3.16469	10.2526	0.761419	8.53652	0.633971
MSMEG_6875	R.AAFDAAIAQPGAVEPVK.V	2	1.96169	1.10685	2.36414	1.33392	3.8951	2.09295	6.05681	3.2545
MSMEG_6904	K.EAEVDVLVSYLPVGSEEADK.F	2	6.84273	1.03433	32.0759	4.84849	1.78553	0.613973	5.25859	1.80822
MSMEG_6904	K.IADVPPTDVIVQR.G	2	0.692307	0.660474	1.69981	1.62165	0.548807	0.417518	0.21921	0.166769
MSMEG_6904	K.IAKDRGIGGPIEAASAYLM#K.S	3	0.825207	1.50517	0.484504	0.883733	1.05854	1.1893	0.858516	0.964563
MSMEG_6904	K.KFEDAGVPIVGDDIK.S	2	1.06872	0.987299	1.17493	1.08542	0.895575	0.798324	1.1177	0.996329
MSMEG_6904	K.KFEDAGVPIVGDDIK.S	3	0.102848	0.091514	0.113293	0.100807	0.726189	0.867509	0.949792	1.13463
MSMEG_6904	K.LEVWDSPNSAGVIIDAVR.A	2	1.47298	1.08291	1.41112	1.03743	1.90926	1.86403	2.68759	2.62392
MSMEG_6904	K.LEVWDSPNSAGVIIDAVR.A	3	1.39933	1.22633	3.80109	3.33116	2.86228	3.60862	1.83184	2.3095
MSMEG_6904	K.NVHIGPSDHVAWLDDR.K	2	1.07491	1.00647	1.09353	1.0239	2.57854	22.775	3.7832	33.4153
MSMEG_6904	K.NVHIGPSDHVAWLDDR.K	3	24.0132	1.00427	31.8452	1.33182	0.00299241	0.00816552	0.535161	1.46032
MSMEG_6904	K.NVHIGPSDHVAWLDDR.K	4	350.645	1.75939	5.78456	0.0290245	1.08509	6.37049	4.67418	27.4418
MSMEG_6904	K.NVHIGPSDHVAWLDDRK.W	4	0.603691	34.4351	0.0166754	0.95118	0.0018267	0.00179694	0.00292939	0.00288167
MSMEG_6904	K.TQAVTSNLSGALAGK.V	2	1.916	1.35297	2.35304	1.66158	0.716475	0.75886	1.21497	1.28685
MSMEG_6904	K.YYADTIEVSDAEPVDVVK.V	2	0.810515	0.704248	1.20239	1.04474	1.10199	0.919671	1.38818	1.15851
MSMEG_6904	R.AFGDVPLNLEYK.L	2	0.863068	0.677527	0.732763	0.575235	1.40874	1.13062	1.22739	0.985076
MSMEG_6904	R.GIGGPIEAASAYLMK.S	2	1.84072	1.52907	1.52931	1.27039	1.0636	1.26079	0.816045	0.967346
MSMEG_6904	R.VAIVGVGNC#ASSLVQGVQYYR.N	3	7.52278	4.04335	4.796	2.57776	1.72953	1.60075	1.21976	1.12893
MSMEG_6926	R.KHEPDGGVSFHHHEVVGAK.M	4	6.21047	5.02611	4.24856	3.43834	1.10481	1.26197	0.675571	0.771674
MSMEG_6947	K.YFSRPEPDTSSDDSNAVNLNR.R	3	0.148021	0.110684	0.0603359	0.0451165	0.754216	0.71197	0.612882	0.578553
