# Supplementary material for: An assessment of false discovery rates and statistical significance in label-free quantitative proteomics with combined filters
Source: BMC Bioinformatics. 2009 Feb 2;10:43. doi: 10.1186/1471-2105-10-43 (PMC2645366; doi:10.1186/1471-2105-10-43)
Supplement: Additional File 2 — Table S2. The 349 detected proteins are listed in the worksheet 'Protein List'. Shown to the right of the protein locus names are the protein relative abundances, the p-values and the results of the t-test and the Wilcoxon ranksum test for the four permuted sample-pairings of the sample pair SP/RP. 'mean' is the average PCS abundance ratio of a protein. 't-test' indicates the result of the t-test (p < 0.05). 'ranksum test' indicates the result of the Wilcoxon ranksum test (p < 0.05). The p-values of these two tests are also shown. The worksheet 'FDR' contains the formula to calculate a FDR with the values in the 'Protein List' worksheet. The three values in the green cells can be interactively changed to observe the response of the FDR and the numbers of positives and false positives. The 'FDR' worksheet is reminiscent of Table 1. [file 1471-2105-10-43-S2.xls]

## Sheet: Protein List
protein	PCS counts	RA1,UL					RA2,UL					RA3,UL					RA4,UL					RA1,IS					RA2,IS					RA3,IS					RA4,IS
		mean	t-test	ranksum test	p value (t-test)	p value (ranksum test)	mean	t-test	ranksum test	p value (t-test)	p value (ranksum test)	mean	t-test	ranksum test	p value (t-test)	p value (ranksum test)	mean	t-test	ranksum test	p value (t-test)	p value (ranksum test)	mean	t-test	ranksum test	p value (t-test)	p value (ranksum test)	mean	t-test	ranksum test	p value (t-test)	p value (ranksum test)	mean	t-test	ranksum test	p value (t-test)	p value (ranksum test)	mean	t-test	ranksum test	p value (t-test)	p value (ranksum test)
MSMEG_0035	1	2.18504					0.847967					2.01973					0.783813					3.79742					0.651537					3.2715					0.561302
MSMEG_0067	1	0.155764					0.152214					0.207543					0.202813					0.790033					0.703319					0.915763					0.815248
MSMEG_0081	1	1.26783					1.49723					1.57881					1.86448					3.92085					1.53161					6.21787					2.4289
MSMEG_0108	2	1.29512	0	0	0.127669	0.60341	0.961403	0	0	0.513775	0.553307	0.904333	0	0	0.322365	0.487484	0.671034	0	0	0.0598072	0.196824	0.688179	0	0	0.0509414	0.125939	0.471326	0	0	0.283298	0.0531732	0.330243	0	1	0.420652	0.0481769	0.313438	0	1	0.431926	0.0458304
MSMEG_0109	1	0.30797					0.281885					0.525028					0.480558					3.38935					1.98557					4.14278					2.42694
MSMEG_0110	2	0.562241	1	0	0.0205676	0.0855734	0.537714	0	0	0.061436	0.0876462	0.415498	0	0	0.162096	0.0663226	0.400888	0	0	0.180479	0.0671606	3.09699	0	0	0.513556	0.311769	3.55522	0	0	0.461451	0.154686	0.873053	0	0	0.294529	0.502635	1.00486	0	0	0.980376	0.91188
MSMEG_0229	11	2.77943	1	0	0.034639	0.0520589	2.18518	1	0	0.0333897	0.0797774	2.55391	1	0	0.0424134	0.0703673	2.28842	0	0	0.0671797	0.14595	1.04704	0	0	0.934647	0.554394	1.07812	0	0	0.980808	0.904074	0.997264	0	0	0.485051	0.384632	1.04804	0	0	0.597251	0.710979
MSMEG_0233	2	0.7386	0	0	0.588052	0.343091	0.536928	0	0	0.423996	0.111624	0.744563	0	0	0.589922	0.439366	0.531132	0	0	0.495556	0.158397	2.43905	0	0	0.527778	0.367294	1.03516	0	0	0.895752	0.939878	3.19509	0	0	0.496822	0.276752	1.28396	0	0	0.569888	0.557088
MSMEG_0234	3	2.67237	0	0	0.232993	0.156608	2.76222	0	0	0.247986	0.147074	2.17791	0	0	0.228215	0.180792	2.20322	0	0	0.23599	0.173408	1.29627	0	0	0.755584	0.860243	1.48126	0	0	0.56777	0.408669	1.50413	0	0	0.722248	0.95595	1.61446	0	0	0.525108	0.370636
MSMEG_0239	5	0.784156	0	0	0.133925	0.0885094	0.822149	0	0	0.164194	0.136119	0.649878	0	1	0.0943655	0.0465724	0.6936	0	0	0.14284	0.0675446	0.823328	0	0	0.252255	0.251576	0.845298	0	0	0.277156	0.324484	0.897541	0	0	0.403177	0.446251	0.88209	0	0	0.400386	0.519519
MSMEG_0255	8	0.826468	0	1	0.125116	0.0256341	0.778049	0	1	0.0833756	0.0227594	1.7065	0	0	0.511696	0.081271	1.59319	0	0	0.422495	0.0552168	1.29917	0	0	0.634526	0.518979	1.31652	0	0	0.959147	0.942501	1.65701	0	0	0.337497	0.274014	1.56597	0	0	0.544062	0.322999
MSMEG_0317	2	0.456038	0	0	0.223266	0.0661145	0.387728	0	0	0.222036	0.0516308	0.466549	0	0	0.33468	0.0941085	0.401204	0	0	0.315956	0.0706001	0.895743	0	0	0.724017	0.586806	0.734447	0	0	0.54585	0.371806	1.19643	0	0	0.968939	0.888444	0.988292	0	0	0.786345	0.804586
MSMEG_0372	14	1.84552	1	1	0.0205766	0.00927577	1.66967	1	1	0.0199407	0.0063393	1.88964	0	1	0.051869	0.0327647	1.64816	1	1	0.0484272	0.0249128	0.925369	0	0	0.228747	0.18512	0.89905	0	0	0.175121	0.229174	1.05864	0	0	0.313008	0.263543	1.03518	0	0	0.259974	0.22938
MSMEG_0373	4	8.75426	0	1	0.205882	0.0391296	5.98757	0	0	0.202913	0.0619642	8.83937	0	1	0.182121	0.0237541	6.05779	0	1	0.174362	0.0288621	4.53064	0	0	0.394196	0.52534	6.20698	0	0	0.373115	0.342637	6.21616	0	0	0.421726	0.626479	8.62442	0	0	0.398634	0.496524
MSMEG_0386	2	1.45133	0	0	0.377386	0.466521	1.24992	0	0	0.44035	0.714486	1.86766	0	0	0.48165	0.401176	1.58682	0	0	0.538508	0.541107	1.54057	0	0	0.882465	0.958961	1.00794	0	0	0.861831	0.848506	1.84467	0	0	0.837879	0.882878	1.17812	0	0	0.982563	0.998313
MSMEG_0406	2	0.758645	0	0	0.555848	0.297165	0.641155	0	0	0.515519	0.211384	0.929752	0	0	0.50709	0.544847	0.722163	0	0	0.468959	0.263285	3.00651	0	0	0.732491	0.846298	2.1845	0	0	0.796217	0.861781	0.746988	0	0	0.443436	0.287475	0.599049	0	0	0.13625	0.111624
MSMEG_0531	3	1.08658	1	0	0.00497593	0.871105	1.08699	0	0	0.499352	0.88199	1.06602	0	0	0.778744	0.875637	1.03962	0	0	0.489839	0.730791	1.35547	0	0	0.295512	0.357861	1.2297	0	0	0.359619	0.405414	1.29822	0	0	0.612722	0.61586	1.17095	0	0	0.758201	0.646954
MSMEG_0550	1	1.40883					1.27576					1.5831					1.43357					1.52142					1.58435					1.82855					1.90419
MSMEG_0640	1	0.591649					0.697576					0.574164					0.676961					2.77022					1.76614					2.54691					1.62377
MSMEG_0643	5	0.0947738	1	1	1.81466e-05	0.000174613	0.107229	1	1	0.000110153	0.000184816	0.190892	1	1	0.00589084	0.00056932	0.180862	1	1	0.00242666	0.000468085	0.233712	1	1	0.00603908	0.000285128	0.285397	1	1	0.0335852	0.000464967	0.368437	1	1	0.00392088	0.00135343	0.361647	1	1	0.000506418	0.00114391
MSMEG_0688	1	1.06391					1.23649					1.04834					1.21839					2.08501					1.37052					2.53105					1.66371
MSMEG_0709	2	1.53828	0	0	0.707096	0.779599	1.01966	0	0	0.806831	0.77096	1.36737	0	0	0.395764	0.55048	0.862663	0	0	0.668702	0.507138	1.3924	0	0	0.684957	0.72292	1.38456	0	0	0.80275	0.828675	1.59032	0	0	0.603535	0.563734	1.58809	0	0	0.7144	0.674917
MSMEG_0710	2	5.1245	0	0	0.399113	0.101829	1.26604	0	0	0.746047	0.868433	9.06534	0	0	0.40219	0.0769661	2.06268	0	0	0.573531	0.511662	3.79676	0	0	0.337238	0.0569224	1.35478	0	0	0.350596	0.283659	6.12137	0	1	0.248061	0.0291367	2.18529	0	0	0.143495	0.0526548
MSMEG_0759	6	0.925076	0	0	0.363082	0.249479	0.783842	1	0	0.0249563	0.051178	1.05968	0	0	0.950531	0.826569	0.88892	0	0	0.326503	0.24122	1.02167	0	0	0.928134	0.742262	0.892577	0	0	0.14847	0.309316	1.11386	0	0	0.63453	0.969195	0.96889	0	0	0.587938	0.607664
MSMEG_0766	1	1.11447					2.90594					1.09261					2.84895					1.15524					9.90468					1.46277					12.5414
MSMEG_0769	4	1.57168	1	0	0.0160779	0.125818	1.39841	1	0	0.0198807	0.252937	1.5786	1	0	0.00967683	0.120252	1.3989	1	0	0.00086202	0.208458	1.7986	0	0	0.200835	0.165643	1.36748	0	0	0.279688	0.300833	2.66494	0	0	0.235553	0.163826	1.92589	0	0	0.282756	0.239148
MSMEG_0777	9	2.2541	1	1	0.00418752	0.0065948	2.0609	1	1	0.00349054	0.00732952	2.29607	1	1	0.00121302	0.00292064	2.11442	1	1	0.000936807	0.00324555	1.72058	1	1	0.0212023	0.0310162	1.3181	1	0	0.0274921	0.0751611	1.7884	1	1	0.0281426	0.0464749	1.41038	0	0	0.0921166	0.166098
MSMEG_0826	1	0.817036					0.857981					1.03498					1.08685					1.32902					10.8985					1.09286					8.96187
MSMEG_0835	2	3.47164	0	0	0.545352	0.470847	1.80648	0	0	0.502092	0.444388	4.00547	0	0	0.570101	0.496366	2.01028	0	0	0.552026	0.48044	15.2356	0	0	0.502577	0.263285	2.74212	0	0	0.441237	0.134529	15.5584	0	0	0.526102	0.392534	2.73032	0	0	0.49587	0.264491
MSMEG_0880	25	0.803538	1	1	0.00426062	0.000591943	0.807569	1	1	0.00560423	0.000759509	0.819825	1	1	0.00623738	0.00487875	0.820801	1	1	0.00693322	0.00361881	0.532596	1	1	1.14249e-05	7.24306e-10	0.517613	1	1	9.14006e-06	6.2789e-10	0.571466	1	1	6.9774e-06	9.03948e-08	0.544187	1	1	2.35197e-06	1.66022e-08
MSMEG_0900	6	1.41241	0	0	0.648582	0.99254	12.8779	0	0	0.24668	0.443525	1.66513	0	0	0.398905	0.583996	14.9039	0	0	0.192095	0.160666	1.28005	0	0	0.503309	0.8782	1.90159	0	0	0.491946	0.896825	1.45882	0	0	0.245694	0.459649	2.45948	0	0	0.380959	0.564607
MSMEG_0903	16	1.02742	0	0	0.666713	0.213199	0.940548	0	0	0.15589	0.0832167	1.07812	0	0	0.91466	0.515958	0.985668	0	0	0.484756	0.278157	0.987916	0	0	0.432539	0.34747	0.916912	0	0	0.0894979	0.211742	1.02808	0	0	0.537147	0.385926	0.944314	0	0	0.212208	0.218168
MSMEG_0911	13	0.413091	1	1	0.000826593	5.02955e-06	0.347478	1	1	0.000141244	9.43345e-07	0.47412	1	1	0.00114341	5.8596e-05	0.391206	1	1	0.000172426	4.93788e-06	5.72851	1	1	0.0159641	0.0021071	4.19094	0	0	0.824736	0.62489	9.44442	1	1	0.00451813	0.000147554	3.76878	0	0	0.147141	0.0918669
MSMEG_0913	3	0.843556	0	0	0.183896	0.231393	0.773662	1	0	0.0144499	0.147395	0.956029	0	0	0.711149	0.562706	0.864994	0	0	0.33664	0.33258	1.52237	0	0	0.218273	0.223417	1.27388	0	0	0.46093	0.440024	1.57262	0	0	0.20541	0.233192	1.31594	0	0	0.419097	0.423844
MSMEG_0919	3	0.872763	0	0	0.560777	0.499365	0.871644	0	0	0.556192	0.512612	0.670708	0	0	0.341122	0.194668	0.642902	0	0	0.311947	0.173771	1.6942	0	0	0.350544	0.312324	1.90079	0	0	0.389314	0.300354	1.5951	0	0	0.245584	0.259432	1.76179	0	0	0.303401	0.212247
MSMEG_0969	6	3.66655	1	1	0.0167302	0.00461272	3.90612	1	1	0.0286283	0.0067585	3.47951	1	1	0.0237962	0.00746887	3.69068	1	1	0.0383892	0.00830505	1.35518	0	0	0.70232	0.71478	1.34213	0	0	0.446313	0.496971	1.61875	0	0	0.97282	0.591838	1.5479	0	0	0.866935	0.480131
MSMEG_1028	10	1.65677	1	0	0.00949764	0.0734706	1.51223	1	0	0.0153239	0.140448	1.78154	1	1	0.00579308	0.0331032	1.59228	1	0	0.00462164	0.0523513	1.72601	0	0	0.0689506	0.151251	1.34082	0	0	0.544745	0.632383	1.9712	1	1	0.0128081	0.0195955	1.48696	0	0	0.109141	0.207804
MSMEG_1030	5	4.95238	1	1	0.00831042	0.00118399	5.56368	1	1	0.0110684	0.000825003	3.90985	1	1	0.00700396	0.00163236	4.11632	1	1	0.00562811	0.00106749	1.66106	0	0	0.549425	0.451587	1.20632	0	0	0.360024	0.125236	1.24863	0	0	0.47052	0.660523	0.889656	0	0	0.327361	0.20491
MSMEG_1033	4	4.11382	0	0	0.18858	0.126807	1.94897	0	0	0.151022	0.192014	18.0582	0	0	0.354552	0.241542	6.04538	0	0	0.400575	0.279929	1.41299	0	0	0.357288	0.518218	1.38172	0	0	0.429987	0.511787	1.21463	0	0	0.982829	0.885529	1.19923	0	0	0.960773	0.9845
MSMEG_1037	13	10.1473	1	1	1.51295e-10	1.73367e-09	50.9627	1	1	2.81426e-05	4.30184e-09	10.738	1	1	5.91571e-10	1.98624e-09	44.2045	1	1	2.01916e-05	4.67439e-09	2.34952	1	1	0.0234496	0.00687928	6.57857	0	0	0.174559	0.22127	2.42747	1	1	0.00252324	0.000622943	6.18703	0	1	0.0752988	0.0226495
MSMEG_1041	2	2.21367	0	0	0.324907	0.155095	1.54117	0	0	0.307784	0.334548	2.77027	0	0	0.341664	0.119782	1.88965	0	0	0.33882	0.2119	1.64001	0	0	0.369854	0.239411	1.19097	0	0	0.0747849	0.395663	1.5855	0	0	0.768701	0.801315	1.03718	0	0	0.957444	0.945488
MSMEG_1049	3	0.919891	0	0	0.62094	0.438662	0.997582	0	0	0.825941	0.676992	0.765187	0	0	0.277978	0.21821	0.829402	0	0	0.429083	0.316198	1.60039	0	0	0.56089	0.490635	50.7688	0	0	0.502049	0.979803	1.05532	0	0	0.94528	0.879267	20.5594	0	0	0.528032	0.975214
MSMEG_1052	2	0.199972	0	1	0.346254	0.0283138	0.214845	0	1	0.359067	0.0301941	0.157481	0	1	0.321762	0.0253116	0.169215	0	1	0.333708	0.0271171	1.05031	0	0	0.961596	0.836375	0.901169	0	0	0.653463	0.601445	1.26168	0	0	0.624544	0.693557	1.10043	0	0	0.560888	0.772038
MSMEG_1090	1	0.868996					0.583389					1.34146					0.900574					0.935451					0.646495					1.33432					0.922154
MSMEG_1133	1	0.5248					0.440566					0.640077					0.53734					0.785464					0.940877					1.02363					1.22617
MSMEG_1216	1	0.491462					0.492989					0.421281					0.42259					1.02428					0.965517					1.22972					1.15917
MSMEG_1296	1	2.00616					1.81701					2.12497					1.92462					1.54921					1.22935					1.61592					1.28228
MSMEG_1299	1	1.10437					1.07343					1.2818					1.24589					1.16626					1.10747					1.35011					1.28205
MSMEG_1319	1	0.526521					0.183234					0.639843					0.222671					0.884027					0.988765					0.870868					0.974047
MSMEG_1345	5	1.10751	0	0	0.481006	0.878922	1.02724	0	0	0.861618	0.592987	1.01229	0	0	0.690897	0.624786	0.917249	0	0	0.473438	0.447848	1.00083	0	0	0.765595	0.770815	1.04646	0	0	0.786899	0.672832	0.744323	0	0	0.206009	0.140384	0.774335	0	0	0.254341	0.233975
MSMEG_1347	1	0.997566					0.837318					1.25904					1.05679					1.49939					1.1686					2.50347					1.95115
MSMEG_1368	1	0.872963					0.857075					1.05883					1.03956					1.18184					0.954179					1.22104					0.98583
MSMEG_1401	37	0.891195	1	1	0.0105403	0.000770168	7.99104	0	1	0.86729	0.00822065	0.895163	1	1	0.0106219	0.00618227	9.91272	0	1	0.67751	0.0199074	1.10493	0	0	0.683903	0.3407	2.91608	0	0	0.561913	0.882615	1.1564	0	0	0.580076	0.326105	3.64653	0	0	0.723617	0.712387
MSMEG_1416	5	0.669483	0	1	0.181415	0.0409911	0.666063	0	0	0.178799	0.0562491	0.625442	0	1	0.201471	0.0430597	0.623032	0	0	0.188386	0.0514859	0.913179	0	0	0.478577	0.570392	0.865772	0	0	0.423082	0.601022	0.761269	0	0	0.206665	0.136354	0.732951	0	0	0.18962	0.120481
MSMEG_1424	1	1.97606					8.1453					1.90904					7.86907					0.729706					1.1747					1.3627					2.19371
MSMEG_1436	1	0.909753					0.0725064					0.189381					0.0150935					0.217343					0.165098					0.25273					0.191979
MSMEG_1439	7	1.29424	0	0	0.116009	0.557755	1.48818	1	0	0.0358364	0.196356	1.18994	0	0	0.821248	0.984391	1.35687	0	0	0.41529	0.612564	1.69908	0	0	0.183113	0.255856	1.66611	1	1	0.0243375	0.0225182	1.88281	0	0	0.459631	0.316562	1.86998	0	0	0.261153	0.122568
MSMEG_1442	6	1.3754	1	0	0.0197249	0.277224	1.0656	0	0	0.564972	0.731227	1.36141	0	0	0.217759	0.412266	1.02108	0	0	0.930858	0.603123	2.2794	1	1	0.043727	0.0300451	1.18219	0	0	0.102292	0.312811	2.53585	0	1	0.0754647	0.0470604	1.33062	0	0	0.339953	0.375306
MSMEG_1476	3	1.38818	0	0	0.547798	0.568935	2.19288	0	0	0.0919964	0.0524999	1.59257	0	0	0.578694	0.469883	2.24186	1	1	0.0260806	0.0310444	0.880403	0	0	0.338965	0.365736	1.44962	0	0	0.80629	0.775349	0.887085	0	0	0.544993	0.514837	1.2077	0	0	0.743729	0.763914
MSMEG_1498	2	1.03794	0	0	0.870151	0.75591	0.916856	0	0	0.425972	0.46136	1.18599	0	0	0.595798	0.867324	1.03317	0	0	0.0523792	0.750557	0.893181	0	0	0.364181	0.507138	0.88157	0	0	0.21064	0.491914	1.24205	0	0	0.536683	0.629203	1.20564	0	0	0.316755	0.505334
MSMEG_1512	3	5.26874	0	1	0.193003	0.0396344	3.61741	0	0	0.170926	0.0513889	4.94138	0	0	0.241368	0.0649211	3.31304	0	0	0.21932	0.0816691	2.44494	0	0	0.175713	0.0796723	1.70314	0	0	0.190475	0.1097	1.78046	0	0	0.174861	0.154265	1.26783	0	0	0.210445	0.363302
MSMEG_1524	19	1.21331	1	0	0.0078364	0.623655	1.29838	1	0	0.000749692	0.207534	1.07643	0	0	0.439258	0.589939	1.15626	0	0	0.0897422	0.982932	1.42029	1	0	0.0320043	0.165746	1.36208	1	1	0.011986	0.034375	1.36098	0	0	0.216675	0.863752	1.30034	0	0	0.160358	0.578682
MSMEG_1574	13	2.46813	1	1	0.0196584	0.031881	1.62732	1	1	0.000601499	0.0140616	2.3567	0	0	0.119226	0.22673	1.54113	0	0	0.101385	0.0784935	1.68568	0	0	0.435152	0.881253	1.2618	0	0	0.511665	0.198252	1.66231	0	0	0.515053	0.744181	1.2018	0	0	0.598792	0.5702
MSMEG_1583	19	1.91491	0	0	0.117503	0.529615	160.656	0	0	0.081652	0.186834	1.92796	0	0	0.186329	0.516583	162.627	0	0	0.0924077	0.146627	4.30447	0	0	0.36279	0.911928	112.835	0	0	0.207919	0.39215	5.24251	0	0	0.48411	0.628816	88.2455	0	0	0.244409	0.463385
MSMEG_1602	10	1.21898	0	0	0.734665	0.722997	1.12612	0	0	0.591369	0.459269	1.66297	0	0	0.26042	0.79964	1.18057	0	0	0.776814	0.79527	0.939185	0	0	0.260203	0.0809439	0.858708	0	1	0.112695	0.0472963	0.918967	0	0	0.19311	0.0653678	0.834779	0	1	0.0752023	0.0272304
MSMEG_1603	7	1.94449	1	0	0.0226354	0.0506795	1.35674	1	0	0.0182902	0.253658	2.15765	1	0	0.0358235	0.0560637	1.4326	1	0	0.00950327	0.159835	1.88112	0	0	0.230617	0.325367	1.58384	0	0	0.236369	0.346526	2.51688	0	0	0.196225	0.219713	2.15926	0	0	0.195045	0.233882
MSMEG_1605	1	2.63775					1.77121					2.13024					1.43043					9.01012					8.54585					5.48056					5.19816
MSMEG_1610	6	0.971232	0	0	0.49147	0.546615	1.04587	0	0	0.700273	0.7763	1.04088	0	0	0.6278	0.63175	1.96429	0	0	0.901507	0.718424	0.748361	0	0	0.162232	0.107899	0.65295	1	1	0.047633	0.0193141	0.855042	0	0	0.251831	0.135417	0.798102	0	0	0.170036	0.16582
MSMEG_1652	10	1.11037	0	0	0.134597	0.840227	0.978572	0	0	0.445926	0.249295	1.16421	0	0	0.124004	0.769185	1.02593	0	0	0.872544	0.530774	1.15102	0	0	0.342497	0.816208	1.04339	0	0	0.891117	0.526658	1.23325	0	0	0.183477	0.485236	1.1079	0	0	0.671093	0.973154
MSMEG_1662	6	0.678604	1	1	0.000341216	0.0128395	0.70418	1	1	0.00452353	0.0202585	0.593256	1	1	0.00350572	0.0115772	0.618984	1	1	0.0101076	0.016969	0.944154	0	0	0.483322	0.463111	0.853302	0	0	0.109103	0.185242	0.95908	0	0	0.499197	0.40032	0.834585	0	0	0.171127	0.22904
MSMEG_1665	5	1.41687	0	0	0.181325	0.421657	1.58486	0	0	0.165324	0.328878	1.42999	0	0	0.42139	0.374443	1.58947	0	0	0.328282	0.316242	0.960453	0	0	0.490012	0.224658	1.15708	0	0	0.756892	0.258643	0.961854	0	0	0.538464	0.332421	1.14377	0	0	0.835787	0.414487
MSMEG_1670	8	0.476664	1	1	0.0016489	0.000322103	0.463198	1	1	0.00105757	0.000309283	0.471409	1	1	0.0161141	0.000874599	0.446885	1	1	0.0109059	0.000545183	0.780929	0	1	0.112858	0.0434665	0.733485	0	1	0.0629587	0.0350428	0.772515	0	0	0.131132	0.0775348	0.731785	0	0	0.0836866	0.0591726
MSMEG_1676	3	9.84352	0	1	0.107301	0.00718493	13.94	0	1	0.187245	0.0114275	10.7261	0	1	0.17768	0.0207857	15.7583	0	1	0.262364	0.0485659	1.02158	0	0	0.810496	0.933968	1.05324	0	0	0.875755	0.996327	0.796972	0	0	0.372952	0.30143	0.838179	0	0	0.492529	0.455858
MSMEG_1679	5	0.378756	1	1	0.0226013	0.00198709	0.351216	1	1	0.0245549	0.00167773	0.382715	1	1	0.0456309	0.0036926	0.361194	1	1	0.046174	0.00314516	1.00335	0	0	0.713272	0.743711	0.820465	0	0	0.287318	0.311107	0.887119	0	0	0.384196	0.311107	0.711153	0	0	0.135974	0.0893457
MSMEG_1682	10	0.356719	1	1	0.000822099	1.63418e-05	0.361598	1	1	0.000684203	1.78449e-05	0.351443	1	1	0.000804569	2.39758e-05	0.35769	1	1	0.000770622	2.63582e-05	1.87216	1	0	0.0430721	0.0802893	1.40788	0	0	0.173985	0.236855	1.72413	0	0	0.0808691	0.184323	1.30322	0	0	0.349702	0.560456
MSMEG_1683	2	1.42751	0	0	0.660403	0.838578	1.23258	0	0	0.657276	0.805677	1.64505	0	0	0.695075	0.885104	1.42194	0	0	0.697278	0.855138	1.9332	0	0	0.495821	0.317195	1.01696	0	0	0.955464	0.984816	1.27442	1	0	0.00927922	0.465659	0.924464	0	0	0.743817	0.739887
MSMEG_1696	1	1.01753					0.93422					1.08852					0.99939					0.780747					0.943602					0.64493					0.779456
MSMEG_1704	5	1.31451	0	0	0.378687	0.512611	1.88967	0	0	0.371197	0.345014	1.55209	1	0	0.0171467	0.131271	2.08524	0	0	0.0901113	0.0934489	1.31207	1	0	0.0244834	0.185862	1.17434	1	0	0.0345635	0.26815	1.2216	1	0	0.0213728	0.398373	1.10191	0	0	0.208647	0.657299
MSMEG_1713	3	1.52605	0	0	0.650473	0.96879	1.21465	0	0	0.378475	0.729926	1.41845	0	0	0.327801	0.476983	1.32983	0	0	0.352711	0.535091	0.779664	0	0	0.234584	0.188407	1.38556	0	0	0.587765	0.598164	0.745261	0	0	0.233684	0.183052	1.31642	0	0	0.693355	0.626424
MSMEG_1735	4	1.72808	0	0	0.184696	0.250464	1.45334	0	0	0.142324	0.334591	1.89351	0	0	0.182695	0.191336	1.57147	0	0	0.127833	0.2191	1.19112	0	0	0.593446	0.782952	1.18281	0	0	0.823475	0.836999	1.30225	0	0	0.581317	0.735932	1.30745	0	0	0.762588	0.773783
MSMEG_1807	18	1.19381	1	1	0.0124178	2.10527e-06	0.433529	1	1	5.20437e-05	3.00613e-08	1.40761	1	1	0.00884541	3.01777e-06	0.400886	1	1	2.15331e-05	5.41146e-08	0.854767	1	1	0.00841524	1.34336e-05	0.727568	1	1	0.00254546	1.49919e-06	0.921482	1	1	0.016021	6.05889e-05	0.783131	1	1	0.00396725	8.52244e-06
MSMEG_1809	2	1.40335	0	0	0.129036	0.420422	1.7532	1	0	0.0366015	0.14241	1.44782	1	0	0.0257207	0.348862	1.81237	1	0	0.0234559	0.123516	1.23692	0	0	0.597909	0.645306	1.28326	0	0	0.100194	0.263285	1.20437	0	0	0.693635	0.785013	1.24125	0	0	0.20703	0.435207
MSMEG_1813	8	1.04802	0	0	0.889484	0.376605	1.05457	0	0	0.972251	0.503146	1.00072	0	0	0.720498	0.483609	1.00591	0	0	0.826086	0.458497	0.942757	0	0	0.284956	0.0818871	0.836442	0	0	0.130675	0.0801715	0.894499	0	0	0.212651	0.0789641	0.833833	0	1	0.0978442	0.0478851
MSMEG_1819	7	1.63226	0	0	0.400133	0.107168	1.28271	0	0	0.957528	0.647848	1.53048	0	0	0.871483	0.281572	1.19909	0	0	0.565832	0.745697	0.961845	0	0	0.560322	0.678424	0.878536	0	0	0.269283	0.362957	1.01288	0	0	0.405917	0.229477	0.805006	0	0	0.232688	0.180682
MSMEG_1828	3	1.65705	0	0	0.122994	0.195858	2.04528	0	0	0.132849	0.0874765	1.6727	0	0	0.184682	0.247946	2.08164	0	0	0.177906	0.119479	0.938259	0	0	0.672631	0.68797	0.951146	0	0	0.681737	0.712695	2.36115	0	0	0.317319	0.209309	3.27622	0	0	0.391885	0.285568
MSMEG_1834	1	2.01787					2.07406					1.85527					1.90693					1.11722					1.21057					1.20137					1.30175
MSMEG_1836	1	1.36988					1.42758					1.45481					1.51609					1.25576					1.18276					1.58196					1.48999
MSMEG_1843	13	0.944858	0	0	0.231834	0.0836787	0.805838	1	1	0.0161209	0.00577111	0.939677	0	0	0.185354	0.0835803	0.755295	1	1	0.00535837	0.0111195	1.51069	0	0	0.282506	0.444216	1.25969	0	0	0.911556	0.885169	1.42172	0	0	0.539477	0.78963	1.08947	0	0	0.716701	0.752535
MSMEG_1888	1	0.659922					0.638881					0.756292					0.732178					0.315325					0.361961					0.32475					0.372779
MSMEG_1890	3	1.11783	0	0	0.836879	0.535091	1.26713	0	0	0.963006	0.756902	1.13959	0	0	0.949924	0.71957	1.26964	0	0	0.804596	0.912948	0.748935	0	0	0.249109	0.171237	0.840754	0	0	0.484069	0.351281	0.925454	0	0	0.585872	0.526791	0.959988	0	0	0.732092	0.817975
MSMEG_1937	2	1.18992	0	0	0.356865	0.856245	1.20028	0	0	0.191822	0.788266	0.965407	0	0	0.227557	0.628202	0.979539	0	0	0.779139	0.635221	1.70185	0	0	0.608092	0.573294	1.00406	0	0	0.922354	0.902942	0.70843	0	0	0.240737	0.205772	0.499438	0	0	0.310357	0.0803203
MSMEG_1954	3	0.755183	0	0	0.385897	0.244198	0.504122	0	0	0.197791	0.055954	0.737998	0	0	0.390093	0.256045	0.496394	0	0	0.234835	0.0645875	0.632729	0	0	0.30739	0.18381	0.433445	0	0	0.214397	0.0606937	0.450076	0	0	0.195878	0.0563988	0.313183	0	1	0.121371	0.0124799
MSMEG_1957	1	3.09004					1.43488					3.69382					1.71524					1.71801					0.622827					1.3683					0.496046
MSMEG_2045	2	1.21206	0	0	0.730135	0.938756	1.21852	0	0	0.775757	0.927548	1.18576	0	0	0.766475	0.918591	1.19203	0	0	0.809338	0.91971	0.34291	0	1	0.0749568	0.0290327	0.295729	0	1	0.112621	0.024945	0.433388	0	1	0.0603752	0.0475415	0.372113	0	1	0.109556	0.0414256
MSMEG_2079	1	2.07962					1.532					2.26867					1.67127					1.58623					1.50944					1.4797					1.40807
MSMEG_2080	2	9.00786	0	0	0.39126	0.0650818	2.85053	0	0	0.216122	0.0556489	15.3671	0	0	0.43782	0.105419	4.22027	0	0	0.341564	0.0721496	2.83947	0	0	0.325454	0.0767309	2.25778	0	0	0.265289	0.0603087	4.82401	0	0	0.378397	0.0764964	3.67644	0	0	0.348893	0.0584074
MSMEG_2081	5	1.2549	0	0	0.188165	0.75384	1.35024	0	0	0.131392	0.447848	1.29119	0	0	0.147579	0.570392	1.36635	1	0	0.0495583	0.316242	0.837197	1	0	0.00625643	0.132872	0.894252	0	0	0.11483	0.347294	0.978102	0	0	0.687416	0.583777	1.03928	0	0	0.894013	0.840438
MSMEG_2086	1	2.17821					2.48142					2.12672					2.42276					4.05094					6.75873					4.15883					6.93874
MSMEG_2130	1	1.64752					1.46145					2.12753					1.88725					2.479					1.64413					0.756135					0.501487
MSMEG_2136	6	1.42775	0	0	0.253564	0.522546	1.05338	0	0	0.906063	0.843072	1.56618	0	0	0.272634	0.432005	1.14309	0	0	0.935776	0.780665	0.980355	0	0	0.657372	0.541219	1.02938	0	0	0.650485	0.50421	1.35645	0	0	0.975649	0.660352	1.68046	0	0	0.897472	0.551493
MSMEG_2263	2	0.74631	0	0	0.587925	0.353963	0.789899	0	0	0.627183	0.445228	0.745691	0	0	0.571751	0.348862	0.787262	0	0	0.61722	0.426137	0.786061	0	0	0.462198	0.320618	0.671389	0	0	0.0945764	0.121129	0.963855	0	0	0.831683	0.712383	0.814181	0	0	0.335356	0.356899
MSMEG_2280	3	0.249528	1	1	0.00030147	0.00790905	0.321315	1	1	0.00582784	0.0127251	0.223209	0	1	0.0528252	0.00866851	0.2826	0	1	0.0617029	0.0120412	0.560784	1	1	0.0430841	0.0267469	0.596976	0	1	0.184698	0.048829	0.470737	0	1	0.123198	0.0249091	0.497592	0	1	0.158736	0.0450054
MSMEG_2352	9	1.21391	0	0	0.116673	0.704902	1.21197	0	0	0.187373	0.820557	1.31205	1	0	0.02454	0.376283	1.28379	1	0	0.0163082	0.362839	1.54075	0	0	0.130341	0.270039	1.38652	0	0	0.221292	0.32434	1.36398	0	0	0.094589	0.313711	1.23223	0	0	0.19819	0.438536
MSMEG_2365	5	1.80094	0	0	0.114057	0.206186	2.13925	0	0	0.0692274	0.0762618	1.70789	0	0	0.300941	0.373964	2.02521	0	0	0.178416	0.231186	10.0583	0	0	0.53671	0.826533	2.20303	0	0	0.56476	0.820293	12.8569	0	0	0.573226	0.728935	2.63672	0	0	0.622566	0.69903
MSMEG_2366	1	1.65365					1.36318					2.17513					1.79305					1.46617					1.37047					1.52806					1.42832
MSMEG_2367	5	1.70216	0	0	0.441525	0.963762	2.29613	0	0	0.197866	0.258268	1.3582	0	0	0.625974	0.835565	1.80919	0	0	0.231517	0.440951	0.51564	1	1	0.0246111	0.00354816	0.70051	0	0	0.11304	0.0616211	0.558028	1	1	0.0251032	0.0109783	0.757064	0	0	0.14803	0.128338
MSMEG_2372	1	0.109919					0.099827					0.094606					0.0859197					1.0216					1.20047					1.20367					1.41441
MSMEG_2374	19	1.14965	0	0	0.399569	0.220795	1.15161	0	0	0.499424	0.314667	0.970835	0	1	0.0644068	0.0101859	0.923305	0	1	0.0662744	0.0220491	1.09161	0	0	0.3467	0.564139	1.14826	0	0	0.341224	0.348655	0.887686	0	0	0.0553962	0.050533	0.935306	0	1	0.0555781	0.0370971
MSMEG_2378	14	1.05621	0	0	0.470973	0.500569	1.11743	0	0	0.144879	0.957862	0.871857	0	0	0.0557284	0.0673068	0.912666	0	0	0.13452	0.122219	1.0034	0	0	0.638902	0.465462	1.00324	0	0	0.670272	0.960824	0.961047	0	0	0.287776	0.183016	0.953301	0	0	0.297845	0.399234
MSMEG_2379	4	1.64589	1	0	0.0219325	0.0970507	1.80715	1	1	0.00489606	0.0367325	1.74947	1	0	0.0338366	0.0929096	1.90459	1	1	0.00617631	0.0303541	1.11595	0	0	0.412497	0.738938	1.19079	0	0	0.202926	0.383614	1.1681	0	0	0.231502	0.622953	1.23881	0	0	0.0608545	0.302232
MSMEG_2383	8	1.13508	0	0	0.687734	0.716795	1.11615	0	0	0.321341	0.834729	1.01479	0	0	0.551726	0.449589	0.987808	0	0	0.537693	0.416969	0.925117	0	0	0.351614	0.190708	0.87835	0	0	0.249462	0.213333	0.829487	0	0	0.167677	0.1064	0.791527	0	0	0.141689	0.121178
MSMEG_2387	4	2.27625	0	0	0.184419	0.175908	1.5363	0	0	0.055839	0.174956	2.81196	0	0	0.139289	0.084693	1.86736	1	0	0.048656	0.0704872	1.28693	0	0	0.227667	0.402937	1.51789	0	0	0.252068	0.217238	1.24314	0	0	0.0745149	0.410261	1.38682	1	0	0.0147023	0.109258
MSMEG_2389	2	0.346822	0	1	0.255658	0.0422767	0.337849	0	1	0.175924	0.0431425	0.345007	0	0	0.438203	0.0628568	0.30453	0	0	0.412576	0.0509574	0.657758	0	0	0.384108	0.153871	0.759421	0	0	0.433931	0.27925	0.517624	0	0	0.425133	0.11581	0.58414	0	0	0.453445	0.160908
MSMEG_2395	1	1.02864					1.22341					1.16964					1.39111					1.46963					1.47094					1.25849					1.25962
MSMEG_2399	1	0.94696					0.937921					0.91007					0.901383					1.24117					1.20635					1.34416					1.30645
MSMEG_2407	1	0.866393					0.698956					0.941937					0.7599					1.63372					1.07567					1.56397					1.02975
MSMEG_2412	1	1.15271					1.02077					1.14304					1.0122					0.888586					0.702456					0.665472					0.526077
MSMEG_2430	3	0.895201	0	0	0.572779	0.368181	0.800009	0	0	0.441716	0.274806	0.869096	0	0	0.479578	0.397022	0.767377	0	0	0.291744	0.22738	2.22886	0	0	0.628567	0.534334	1.46729	0	0	0.86428	0.503026	3.02531	0	0	0.192278	0.052081	2.00786	0	0	0.175253	0.0816691
MSMEG_2450	3	1.00722	0	0	0.870702	0.601364	4.78217	0	0	0.41676	0.524539	0.96028	0	0	0.598916	0.551886	4.7481	0	0	0.454373	0.638708	1.09463	0	0	0.920813	0.913861	1.19103	0	0	0.324531	0.42987	1.354	0	0	0.74636	0.633782	1.4458	0	0	0.059022	0.132574
MSMEG_2468	1	1.42498					1.1519					1.50589					1.21731					2.12421					1.38256					2.54021					1.65331
MSMEG_2519	6	1.60344	0	0	0.162351	0.119205	1.68747	0	0	0.181297	0.0937376	1.62006	0	0	0.159282	0.143914	1.70179	0	0	0.174492	0.105078	2.04326	0	0	0.266147	0.113534	1.65579	0	0	0.531848	0.235074	2.36018	0	0	0.191628	0.0740068	1.90299	0	0	0.384581	0.132882
MSMEG_2525	1	1.61625					1.13758					1.7467					1.2294					1.01793					0.93307					0.96798					0.887283
MSMEG_2528	3	2.29984	0	1	0.0593412	0.0368467	2.17494	1	1	0.025263	0.0336466	2.31079	0	1	0.0838612	0.0493588	2.16139	1	1	0.0379728	0.039524	1.88816	0	0	0.149354	0.0810658	1.67825	0	0	0.0832894	0.0530629	1.83138	0	0	0.172632	0.127037	1.62815	0	0	0.111802	0.0936127
MSMEG_2578	1	1.40937					2.69063					1.34518					2.56808					1.01025					2.35195					1.04846					2.44091
MSMEG_2580	5	1.87869	1	1	0.00609677	0.0277778	1.59938	1	0	0.00957507	0.0758199	2.01996	1	1	0.0110119	0.0259382	1.68929	1	1	0.00551944	0.0442675	1.72023	1	1	0.0251245	0.0361453	1.3632	0	0	0.0928529	0.128115	1.95603	1	1	0.021688	0.0256421	1.53887	1	0	0.0497125	0.0622434
MSMEG_2594	1	0.527476					0.0301177					1.03352					0.0590115					1.46917					0.495713					3.01288					1.01657
MSMEG_2613	7	0.814935	0	0	0.123416	0.0805935	0.769056	0	1	0.0538182	0.0422614	0.940827	0	0	0.413902	0.321312	0.886807	0	0	0.119965	0.186635	1.19442	0	0	0.60814	0.829018	1.13042	0	0	0.733016	0.639217	1.33057	0	0	0.429782	0.772619	1.23504	0	0	0.464777	0.635457
MSMEG_2621	2	0.77496	0	0	0.611041	0.386321	0.525585	0	0	0.30384	0.0957824	1.04734	0	0	0.827518	0.785013	0.695346	0	0	0.50166	0.252025	0.857983	0	0	0.685076	0.563734	0.65582	0	0	0.421057	0.180247	1.14761	0	0	0.892561	0.835274	0.85654	0	0	0.681084	0.60341
MSMEG_2628	3	0.573437	0	0	0.362336	0.0704546	0.364521	0	1	0.326422	0.0181528	297.657	0	0	0.445692	0.704133	7.04689	0	0	0.659948	0.788604	1.43062	0	0	0.434199	0.484862	1.28028	0	0	0.963021	0.714411	1.59953	0	0	0.151733	0.185715	1.32832	0	0	0.626717	0.708409
MSMEG_2667	2	1.77229	0	0	0.0586228	0.143951	1.99816	1	0	0.0135004	0.0911007	1.64837	0	0	0.085685	0.207292	1.87349	0	0	0.136528	0.130537	1.42363	0	0	0.714643	0.781764	1.36236	0	0	0.824534	0.847402	1.56128	0	0	0.66873	0.670801	1.4976	0	0	0.769367	0.740952
MSMEG_2685	1	0.370096					0.230625					0.434337					0.270656					0.366198					0.518828					0.273519					0.38752
MSMEG_2723	2	4.1327	0	0	0.345368	0.0764964	3.7476	0	0	0.403983	0.135264	2.56418	0	0	0.314741	0.113541	2.30059	0	0	0.399177	0.206278	12.6475	0	1	0.111225	0.0172273	5.54788	0	1	0.11548	0.0202001	5.7186	0	1	0.176539	0.0240487	2.78775	0	0	0.384389	0.0971955
MSMEG_2731	6	0.956641	0	0	0.328952	0.29522	1.03212	0	0	0.778758	0.561315	0.986562	0	0	0.713528	0.509936	1.06199	0	0	0.856381	0.798819	1.01584	0	0	0.95529	0.706303	0.967817	0	0	0.46806	0.656234	1.20954	0	0	0.424538	0.771942	1.12051	0	0	0.320418	0.601424
MSMEG_2780	1	4.28857					2.00205					4.89526					2.28527					0.592826					0.60638					0.583475					0.596815
MSMEG_2788	1	1.1407					0.870959					1.50415					1.14847					1.16844					1.23161					1.24356					1.31078
MSMEG_2959	2	0.889786	0	0	0.70555	0.59557	0.516055	0	0	0.272001	0.0889621	0.194662	0	1	0.160197	0.0280104	0.12547	1	1	0.00871043	0.0203522	0.638436	0	0	0.466193	0.193422	0.601163	0	0	0.29592	0.0957824	0.248749	0	1	0.144441	0.0264394	0.244159	1	1	0.0394882	0.024945
MSMEG_2974	1	1.37047					1.284					1.92421					1.80281					1.52461					1.28756					2.03209					1.71613
MSMEG_2975	5	1.27262	0	0	0.260999	0.583777	1.26853	0	0	0.263407	0.509747	1.28879	0	0	0.351425	0.557155	1.27015	0	0	0.316937	0.46454	0.896045	0	0	0.187284	0.306871	1.05739	0	0	0.909387	0.94673	0.794002	1	0	0.0432302	0.128115	0.92482	0	0	0.42201	0.457498
MSMEG_2982	12	1.99416	0	0	0.759569	0.885237	1.59139	0	0	0.332023	0.147717	2.72795	0	0	0.908028	0.478654	2.13164	0	0	0.486597	0.425539	1.02932	0	0	0.917819	0.675049	0.909301	0	0	0.0794361	0.135292	1.09361	0	0	0.657519	0.933909	0.956479	0	0	0.339862	0.349707
MSMEG_3019	1	1.14251					1.19002					1.39399					1.45196					1.12461					1.17594					1.22654					1.28252
MSMEG_3033	3	1.64287	0	0	0.0869755	0.173408	1.86269	0	0	0.274346	0.294486	1.69091	0	0	0.0966846	0.160345	1.93051	0	0	0.275632	0.267788	1.50504	0	0	0.0545458	0.133465	1.51459	0	0	0.266275	0.181543	1.67986	1	0	0.00358592	0.08474	1.65053	0	0	0.0947494	0.0818709
MSMEG_3046	2	1.74644	0	0	0.496986	0.451981	1.16219	0	0	0.591188	0.895131	2.19324	0	0	0.380216	0.205772	1.45598	0	0	0.30988	0.396448	1.5846	0	0	0.631182	0.63824	1.29532	0	0	0.619672	0.554251	1.85478	0	0	0.606423	0.536451	1.49044	0	0	0.586939	0.505334
MSMEG_3054	1	1.20673					1.11021					1.24723					1.14748					1.21984					1.00508					0.936439					0.771574
MSMEG_3055	28	1.26879	0	0	0.415603	0.287747	9.30809	0	0	0.204359	0.100122	1.30236	0	0	0.34302	0.411374	2.21104	1	0	0.0423506	0.0920551	1.01955	0	0	0.300766	0.283696	3.50727	0	0	0.885162	0.419513	1.00132	0	0	0.212777	0.149005	1.29449	0	0	0.410445	0.336564
MSMEG_3072	6	1.15585	0	0	0.316174	0.985405	1.18076	0	0	0.143463	0.730616	1.10997	0	0	0.585773	0.783162	1.11975	0	0	0.249669	0.996432	1.64694	0	0	0.3194	0.531041	1.40865	0	0	0.870116	0.841164	1.69006	0	0	0.30781	0.337182	1.39568	0	0	0.789519	0.523604
MSMEG_3081	2	1.70805	0	0	0.334023	0.29197	1.45571	0	0	0.711431	0.775276	1.65773	0	0	0.447598	0.413947	1.43536	0	0	0.801247	0.813326	1.17707	0	0	0.903979	0.861781	1.15168	0	0	0.83651	0.879541	1.57421	0	0	0.876291	0.921948	1.54243	0	0	0.978682	0.939878
MSMEG_3084	21	2.04733	1	1	0.00020503	0.00273085	1.65171	1	1	0.00015416	0.00806153	2.10929	1	1	0.00182532	0.0148621	1.66981	1	1	0.0021245	0.0405585	1.69937	1	1	0.0014214	0.00670955	1.35092	1	1	0.00133617	0.00784733	1.79909	1	0	0.0142931	0.0608022	1.37464	1	0	0.0242123	0.113061
MSMEG_3085	23	1.35677	0	0	0.110233	0.302726	1.36572	1	0	0.0461029	0.124136	1.37872	0	0	0.299175	0.463764	1.34563	0	0	0.155645	0.263477	9.5851	0	0	0.304019	0.826317	12.9208	0	0	0.277462	0.363945	1.28482	0	0	0.288722	0.67098	1.27282	0	0	0.116148	0.325364
MSMEG_3101	8	1.32183	0	0	0.352909	0.760869	1.13486	0	0	0.554458	0.831434	1.3276	0	0	0.734122	0.921803	1.08596	0	0	0.944544	0.710496	1.28657	0	0	0.763991	0.683952	1.1352	0	0	0.988335	0.501801	1.3785	0	0	0.579539	0.597912	1.25446	0	0	0.753321	0.800834
MSMEG_3102	14	0.918701	0	0	0.219704	0.125592	0.995193	0	0	0.443997	0.392145	0.852171	0	0	0.0911681	0.0694805	0.922098	0	0	0.194023	0.222259	1.00654	0	0	0.363856	0.313899	0.981922	0	0	0.458969	0.864025	0.933972	0	0	0.195504	0.171426	0.893679	0	0	0.161683	0.216282
MSMEG_3103	2	3.55888	0	1	0.0612366	0.0303016	3.27194	1	1	0.0154654	0.0310636	1.67646	0	0	0.737714	0.738823	1.64468	0	0	0.822942	0.805677	2.53215	0	0	0.626056	0.655456	1.83179	0	0	0.878313	0.910762	1.59309	0	0	0.210988	0.218685	1.06132	0	0	0.497741	0.881765
MSMEG_3106	7	2.91931	1	1	0.00926718	0.00199364	3.71021	1	1	0.0161308	0.0015077	2.71173	1	1	0.0124606	0.00476444	3.40657	1	1	0.0190982	0.00275249	1.13854	0	0	0.882393	0.5797	1.2683	0	0	0.761147	0.314024	1.08637	0	0	0.994836	0.955594	1.20007	0	0	0.838461	0.546685
MSMEG_3122	1	1.38332					1.11687					1.22097					0.985796					1.31821					1.36063					0.57179					0.590191
MSMEG_3123	3	1.11382	0	0	0.910838	0.709266	1.11755	0	0	0.951808	0.774467	1.18913	0	0	0.970216	0.904738	1.19322	0	0	0.792026	0.997246	10.2948	0	0	0.705269	0.52604	1.69446	0	0	0.768682	0.988064	20.3044	0	0	0.619315	0.628872	2.94438	0	0	0.566851	0.828722
MSMEG_3125	1	1.14437					1.50355					1.27032					1.66902					0.921541					0.861135					1.18117					1.10375
MSMEG_3143	2	2.67723	0	1	0.0953122	0.0489811	2.33118	1	0	0.024124	0.0601163	2.44965	0	0	0.164754	0.0741827	2.11309	0	0	0.0982641	0.0840449	1.12999	0	0	0.272514	0.699812	0.977517	0	0	0.858943	0.848506	0.768544	0	0	0.336607	0.293263	0.650423	0	0	0.0673402	0.142027
MSMEG_3147	5	1.32713	0	0	0.12994	0.49499	1.43576	0	0	0.142603	0.382643	1.17387	0	0	0.701308	0.903567	1.28354	0	0	0.590834	0.720918	1.03835	0	0	0.764971	0.687849	1.01733	0	0	0.72144	0.820293	0.988495	0	0	0.560798	0.532892	0.962739	0	0	0.532355	0.675434
MSMEG_3155	2	0.870306	0	0	0.365777	0.366545	0.874065	0	0	0.367595	0.38942	0.812966	0	0	0.415418	0.362816	0.816332	0	0	0.417437	0.351043	1.48779	0	0	0.165586	0.210356	1.40674	1	0	0.00537967	0.169933	1.31109	0	0	0.108176	0.417178	1.24696	0	0	0.156823	0.40833
MSMEG_3158	3	0.221466	1	1	0.0167525	0.00684568	0.22411	1	1	0.0216498	0.0073097	0.245329	1	1	0.0133316	0.0100465	0.247073	1	1	0.0165131	0.0102148	0.431056	1	1	0.0407388	0.0122788	0.40609	0	1	0.079585	0.011963	0.422406	1	1	0.04436	0.016068	0.388415	0	1	0.0570603	0.0143336
MSMEG_3183	2	1.49076	0	0	0.0913431	0.312444	1.26805	0	0	0.192355	0.621216	1.31699	0	0	0.0544092	0.506236	1.11882	1	0	0.0443269	0.996063	4.66195	0	0	0.386333	0.0739545	2.19575	0	0	0.495306	0.259693	5.50786	0	0	0.452721	0.155505	2.52388	0	0	0.584932	0.511662
MSMEG_3205	1	0.762805					0.95002					0.682625					0.850162					0.621412					0.706664					0.572479					0.651019
MSMEG_3220	3	2.66098	0	0	0.390797	0.452389	1.19266	0	0	0.642051	0.973378	4.13583	0	0	0.347914	0.247006	1.66868	0	0	0.412423	0.529802	1.51409	0	0	0.877182	0.477697	0.776397	0	0	0.420736	0.296611	2.12275	0	0	0.951766	0.668594	1.03964	0	0	0.686614	0.537366
MSMEG_3226	2	1.86557	0	0	0.935085	0.916353	1.3897	0	0	0.920153	0.964579	2.17354	0	0	0.932579	0.916353	1.61347	0	0	0.94197	0.997188	0.75589	1	0	0.0364531	0.186749	0.591686	0	0	0.180337	0.0813002	0.992103	0	0	0.898842	0.786097	0.747069	0	0	0.248334	0.23162
MSMEG_3227	24	0.887615	1	1	0.0427949	0.0192335	224.951	0	0	0.993217	0.082142	0.875945	1	1	0.0362341	0.0235907	208.34	0	0	0.767496	0.103528	0.997336	0	0	0.204416	0.168937	4.01329	0	0	0.704996	0.59668	1.0209	0	0	0.232445	0.195269	3.64086	0	0	0.983481	0.667124
MSMEG_3235	3	0.792102	0	0	0.252101	0.186865	0.788398	0	0	0.281311	0.191128	0.805502	0	0	0.319384	0.279384	0.801487	0	0	0.33839	0.272286	1.09004	0	0	0.441137	0.81083	1.09742	0	0	0.619302	0.788604	1.05035	0	0	0.691286	0.98072	1.06257	0	0	0.829119	0.990819
MSMEG_3247	16	0.590441	1	1	3.44907e-06	1.20685e-05	0.558485	1	1	4.94531e-07	5.93326e-06	0.630167	1	1	0.000105865	0.000234286	0.582216	1	1	3.30571e-06	4.59144e-05	0.998253	0	0	0.530854	0.258208	1.01444	0	0	0.51871	0.190246	1.00279	0	0	0.55933	0.34139	0.983173	0	0	0.431975	0.365331
MSMEG_3257	7	1.33016	0	0	0.160621	0.517547	1.34324	0	0	0.274923	0.665798	1.43054	0	0	0.138429	0.31729	1.42342	0	0	0.20646	0.36774	1.37308	0	0	0.688213	0.94361	0.941235	0	0	0.393104	0.248994	1.36859	0	0	0.556633	0.624764	0.986925	0	0	0.510893	0.513659
MSMEG_3280	5	0.925221	0	0	0.466054	0.293163	0.794877	0	0	0.285095	0.146724	0.933558	0	0	0.46604	0.327996	0.798809	0	0	0.282054	0.18204	1.87691	1	1	0.0310389	0.023926	1.3205	0	0	0.15054	0.196139	2.10756	1	1	0.0294391	0.0201127	1.43639	0	0	0.0525424	0.108816
MSMEG_3309	2	1.53263	1	0	0.00127027	0.268129	1.05281	1	0	0.00984274	0.804586	1.2116	1	0	0.00952198	0.729267	0.832282	1	0	0.0097599	0.35985	0.778476	0	0	0.126847	0.22401	0.510135	0	0	0.0869709	0.0556489	0.531458	0	0	0.0520185	0.0753323	0.348279	0	1	0.0564544	0.0373847
MSMEG_3332	1	2.89944					1.29453					3.20691					1.43181					1.94104					1.54392					2.28143					1.81467
MSMEG_3422	1	0.839115					0.774496					1.09103					1.00701					0.610856					0.612618					0.744588					0.746736
MSMEG_3461	5	1.44358	0	0	0.196363	0.410423	1.45676	0	0	0.32848	0.446251	1.56788	0	0	0.143535	0.331089	1.53729	0	0	0.199629	0.381188	1.13089	0	0	0.713981	0.877517	1.07506	0	0	0.683473	0.704314	1.03264	0	0	0.996124	0.858589	0.997241	0	0	0.852128	0.833479
MSMEG_3505	3	1.80293	0	0	0.207247	0.229603	1.69221	0	0	0.240729	0.280408	1.59915	0	0	0.550887	0.653582	1.51469	0	0	0.641011	0.612625	1.10217	0	0	0.748359	0.990819	1.12351	0	0	0.789686	0.721292	1.09534	0	0	0.884501	0.928479	1.13329	0	0	0.904178	0.769185
MSMEG_3507	7	2.16739	0	0	0.324418	0.8697	1.43008	0	0	0.400453	0.927453	2.18349	0	0	0.304748	0.717396	1.44035	0	0	0.360662	0.857867	3.71872	1	1	0.0427606	0.00432549	3.85512	1	1	0.0334666	0.00161668	3.71786	0	1	0.0502626	0.00854078	3.817	1	1	0.0368516	0.00212369
MSMEG_3512	2	0.961216	0	0	0.63039	0.564686	1.34376	0	0	0.550714	0.658514	1.08775	0	0	0.90376	0.910762	1.40513	0	0	0.135559	0.380168	0.713091	0	0	0.300067	0.166451	1.02174	0	0	0.989853	0.98819	0.848811	0	0	0.474059	0.450287	1.21124	0	0	0.444523	0.534595
MSMEG_3574	3	1.05522	0	0	0.768875	0.739462	0.953504	0	0	0.684367	0.551117	0.876161	0	0	0.573461	0.518558	0.870809	0	0	0.543182	0.497904	0.772585	0	0	0.349225	0.222107	0.644724	0	0	0.300344	0.100804	0.780598	0	0	0.433503	0.273292	0.651281	0	0	0.365471	0.151292
MSMEG_3576	1	0.816277					0.94366					0.152012					0.175734					0.421566					1.3155					0.00306641					0.00956872
MSMEG_3598	1	0.785669					0.839059					0.715255					0.76386					1.11461					1.17444					1.13165					1.19239
MSMEG_3605	1	2.83918					1.71457					1.88948					1.14106					2.64976					0.692716					1.68419					0.440292
MSMEG_3620	5	5.01553	0	1	0.0542818	0.00978098	4.05475	0	1	0.0674535	0.0290002	4.72684	0	1	0.0686098	0.0199226	3.89266	0	1	0.0902357	0.0322964	1.69074	0	0	0.0878331	0.102295	1.87652	0	0	0.163298	0.140144	1.71941	0	0	0.141691	0.115868	1.89729	0	0	0.203524	0.0871845
MSMEG_3621	2	0.93708	0	0	0.781408	0.57714	0.813012	0	0	0.0624197	0.278624	0.968244	0	0	0.831807	0.701901	0.831072	0	0	0.182715	0.364305	0.902054	0	0	0.608831	0.540175	0.639619	0	0	0.331117	0.125939	0.842382	0	0	0.330522	0.426137	0.593152	0	0	0.237519	0.110046
MSMEG_3625	1	0.528797					0.46695					0.682414					0.6026					0.460869					0.382323					0.637521					0.528867
MSMEG_3632	16	0.857718	1	1	0.0433737	0.011116	1.14202	0	0	0.922361	0.578034	0.838641	0	1	0.104901	0.0181863	1.09789	0	0	0.460197	0.388925	0.911057	0	1	0.14944	0.0497427	0.963292	0	0	0.327215	0.464473	0.990902	0	0	0.266896	0.161899	1.04309	0	0	0.640296	0.84823
MSMEG_3634	9	1.61322	1	1	0.00179507	0.0399055	1.90027	1	1	0.000699414	0.00409805	1.58241	1	0	0.0255363	0.155221	1.85101	1	1	0.00519392	0.0166519	1.18504	0	0	0.660065	0.165086	1.21116	0	0	0.877331	0.546142	1.2638	0	0	0.696627	0.166911	1.26132	0	0	0.900743	0.380231
MSMEG_3636	1	0.209564					0.20955					0.482291					0.48226					0.713624					0.687004					0.760885					0.732502
MSMEG_3738	1	2.50293					2.43256					2.08139					2.02288					5.46922					2.68568					3.7961					1.86409
MSMEG_3758	3	1.48301	0	0	0.189065	0.374957	1.49151	0	0	0.408723	0.603769	1.54617	1	0	0.000743152	0.168019	1.50474	0	0	0.134661	0.279384	1.09428	0	0	0.755712	0.983474	1.44933	0	0	0.19095	0.163452	1.05476	0	0	0.837946	0.939459	1.38954	0	0	0.12656	0.197454
MSMEG_3769	1	1.16573					1.02419					0.979471					0.860544					0.893401					1.25898					0.586579					0.826609
MSMEG_3770	10	1.21829	0	0	0.199794	0.754803	1.32021	0	0	0.143505	0.591789	1.24238	0	0	0.159596	0.543218	1.34538	0	0	0.114056	0.481703	0.965377	0	0	0.45797	0.533251	0.942116	0	0	0.331744	0.455082	1.14172	0	0	0.691089	0.911099	1.08876	0	0	0.927143	0.815719
MSMEG_3772	1	1.78862					1.89999					1.76844					1.87855					0.947519					0.946002					1.17093					1.16905
MSMEG_3773	2	1.44836	0	0	0.0817212	0.353232	1.28463	0	0	0.263339	0.596547	1.19309	0	0	0.859487	0.942122	1.07992	0	0	0.957664	0.888444	1.55483	0	0	0.812759	0.879541	1.28764	0	0	0.981194	0.98819	2.22632	0	0	0.763087	0.811139	1.86314	0	0	0.912061	0.904058
MSMEG_3778	1	1.56738					1.20312					1.80818					1.38797					0.77528					1.54942					0.816895					1.63259
MSMEG_3786	1	0.717249					0.409362					0.504811					0.288115					0.456633					0.457564					0.433083					0.433966
MSMEG_3811	1	1.4609					30.2913					1.59768					33.1273					1.21916					3.36667					1.35444					3.74024
MSMEG_3831	2	1.14814	0	0	0.12934	0.938756	1.18675	0	0	0.587298	0.849611	1.18212	0	0	0.2295	0.801315	1.20316	0	0	0.348533	0.768805	0.954864	0	0	0.58434	0.718699	1.02272	0	0	0.964424	0.999438	1.13106	0	0	0.728858	0.871763	1.16965	1	0	0.0306149	0.563734
MSMEG_3833	15	0.653022	1	1	0.00386575	0.000186046	8.32879	0	1	0.683057	0.00892017	0.653872	1	1	0.0128829	0.000746007	10.511	0	1	0.554437	0.0127758	0.534295	1	1	0.000221974	9.04422e-06	1.60013	0	1	0.0551441	2.85193e-05	0.507983	1	1	0.000742738	1.09087e-05	2.03224	1	1	0.0445549	5.09729e-05
MSMEG_3881	2	1.28613	0	0	0.102871	0.615255	1.22733	0	0	0.0758	0.70504	1.28959	0	0	0.0857711	0.556141	1.23077	0	0	0.0550338	0.668747	0.977903	0	0	0.697042	0.806769	0.863848	0	0	0.198018	0.432722	1.00465	0	0	0.964932	0.882878	0.886612	0	0	0.188244	0.496366
MSMEG_3884	1	1.27707					1.28988					1.32316					1.33644					0.609538					0.575719					0.907228					0.856892
MSMEG_3890	1	1.90591					1.20116					2.49816					1.57441					1.97345					0.954049					2.66004					1.28597
MSMEG_3897	2	1.28221	0	0	0.401205	0.67801	0.999494	0	0	0.978616	0.653421	1.40633	0	0	0.359148	0.483955	1.09113	0	0	0.3624	0.928668	1.5575	0	0	0.351846	0.25378	1.06819	0	0	0.394535	0.77096	2.01062	0	0	0.394616	0.206278	1.33149	0	0	0.454493	0.415561
MSMEG_3962	10	0.161472	1	1	1.05943e-05	3.36574e-07	0.17265	1	1	1.79771e-05	4.37138e-07	0.185195	1	1	2.5251e-05	9.44074e-07	0.198439	1	1	4.26701e-05	1.23e-06	1.12023	0	0	0.820891	0.762463	1.24322	0	0	0.243245	0.255027	1.16033	0	0	0.946127	0.665867	1.22808	0	0	0.515927	0.351386
MSMEG_4189	3	1.52127	0	0	0.0846445	0.242339	1.32726	0	0	0.125979	0.457946	1.64532	0	0	0.0682369	0.161031	1.43527	0	0	0.0926763	0.298211	1.35087	0	0	0.281518	0.373101	1.19229	0	0	0.249157	0.402821	1.40645	0	0	0.227794	0.342434	1.23908	0	0	0.143211	0.358463
MSMEG_4200	1	1.53974					1.83092					1.84277					2.19125					0.418668					0.592516					1.32231					1.87139
MSMEG_4208	1	6.08201					1.25373					6.79175					1.40003					4.75962					1.11882					7.50279					1.76365
MSMEG_4210	4	3.19561	0	0	0.6656	0.667269	2.29295	0	0	0.600007	0.627892	3.43512	0	0	0.756123	0.349778	2.34426	0	0	0.725556	0.300368	1.52538	0	0	0.118404	0.146475	1.57804	0	0	0.232584	0.170562	1.50043	0	0	0.225812	0.322264	1.57471	0	0	0.35679	0.430949
MSMEG_4217	9	1.84551	1	0	0.02617	0.0927008	1.57641	0	0	0.139896	0.400724	1.92244	0	0	0.132719	0.316267	1.49564	0	0	0.327692	0.56527	2.10621	1	1	0.0345367	0.0404211	2.21173	0	0	0.161946	0.20857	2.25747	0	0	0.073883	0.117991	2.0961	0	0	0.193684	0.205704
MSMEG_4222	4	1.95977	0	0	0.219835	0.306453	1.77175	0	0	0.198731	0.298512	2.12199	0	0	0.253861	0.250464	1.86234	0	0	0.212947	0.250054	1.36163	0	0	0.586546	0.674532	1.4013	0	0	0.438881	0.535788	1.4534	0	0	0.5097	0.547002	1.50636	0	0	0.388696	0.457642
MSMEG_4233	1	0.65199					0.669055					0.686402					0.704368					0.535128					0.529					0.517349					0.511425
MSMEG_4240	5	1.29149	1	0	0.0346556	0.483239	1.14749	0	0	0.202043	0.936097	1.31492	0	0	0.0779945	0.445719	1.17603	0	0	0.340886	0.910627	1.35889	0	0	0.068992	0.194602	1.22133	0	0	0.103883	0.240337	1.40748	1	0	0.0311784	0.165152	1.26968	1	0	0.0465674	0.224318
MSMEG_4244	4	0.817489	0	0	0.332809	0.214282	0.87245	0	0	0.373487	0.266841	0.803796	0	0	0.344366	0.256678	0.852533	0	0	0.388057	0.298512	0.836883	0	0	0.311677	0.280373	0.865711	0	0	0.242273	0.321291	0.776012	0	0	0.303744	0.236377	0.785413	0	0	0.267962	0.256678
MSMEG_4254	2	0.874077	0	0	0.451385	0.377876	0.769346	0	0	0.339334	0.243945	0.837166	0	0	0.378649	0.391754	0.736968	0	0	0.305815	0.260289	1.38109	0	0	0.86142	0.938756	1.29561	0	0	0.887819	0.907409	1.53246	0	0	0.790726	0.829774	1.43596	0	0	0.80837	0.789351
MSMEG_4258	5	1.23455	1	0	0.0357517	0.612853	1.26455	1	0	0.0437489	0.484352	1.19235	0	0	0.365518	0.667638	1.21878	0	0	0.317204	0.543478	0.993972	0	0	0.818694	0.722252	0.827888	0	0	0.114445	0.175421	1.04494	0	0	0.89603	0.828615	0.883856	0	0	0.35889	0.416528
MSMEG_4262	6	0.985493	0	0	0.606155	0.406726	0.845141	0	0	0.245863	0.20052	0.884519	0	0	0.319741	0.335139	0.763606	0	0	0.172072	0.158255	1.1353	0	0	0.782915	0.567909	1.07898	0	0	0.723919	0.986703	0.811488	0	0	0.185391	0.283381	0.665149	0	0	0.111947	0.0937376
MSMEG_4263	2	0.558348	0	0	0.435186	0.12283	0.672222	0	0	0.521595	0.239974	0.43722	0	0	0.476951	0.100655	0.524889	0	0	0.504916	0.168621	0.312653	0	1	0.410201	0.0358649	0.323419	0	1	0.429116	0.0403134	0.572499	1	0	0.000662357	0.0913709	0.474105	0	0	0.218397	0.0661145
MSMEG_4270	4	0.909132	0	0	0.537701	0.405182	1.0831	0	0	0.899944	0.83622	0.603902	0	0	0.211672	0.0968502	0.601689	0	0	0.213754	0.0950607	1.04615	0	0	0.685481	0.861981	0.894437	0	0	0.49924	0.590235	0.77732	0	0	0.346863	0.319351	0.704689	0	0	0.26409	0.247601
MSMEG_4276	7	1.43866	0	0	0.176828	0.171311	1.42299	0	0	0.123125	0.158054	1.22925	0	0	0.480248	0.629031	1.25017	0	0	0.475923	0.622634	1.61013	0	0	0.513503	0.542189	1.07511	0	0	0.80953	0.693361	0.98453	0	0	0.603406	0.721336	0.923178	0	0	0.360366	0.404001
MSMEG_4278	7	1.90611	1	1	7.33798e-05	0.00462108	1.89132	1	1	0.000301814	0.00511076	1.99731	1	1	0.00113106	0.00664388	1.93347	1	1	0.000369131	0.00541656	1.33533	0	0	0.0540872	0.191195	1.24937	0	0	0.157246	0.299075	1.43274	1	0	0.040873	0.158942	1.33475	0	0	0.0889781	0.212727
MSMEG_4281	14	2.83754	1	1	1.12172e-07	5.62956e-07	5.09146	1	1	8.16559e-05	3.70164e-07	2.56868	1	1	4.93815e-06	2.2203e-05	4.69562	1	1	0.000348664	6.74123e-06	1.18931	0	0	0.966142	0.723397	1.26801	0	0	0.919863	0.81258	1.12319	0	0	0.688419	0.906368	1.19916	0	0	0.750598	0.987078
MSMEG_4290	30	1.95704	1	1	0.00525649	0.0327864	1.83337	1	1	0.0166019	0.033955	2.17593	1	1	0.00221763	0.0417397	1.94632	1	1	0.00336763	0.0433608	1.33871	0	0	0.0744518	0.578509	1.34611	1	0	0.0367839	0.139549	1.31285	0	0	0.191273	0.862249	1.30509	0	0	0.102037	0.433803
MSMEG_4294	5	1.48925	0	0	0.544759	0.93964	1.30743	0	0	0.758438	0.628575	1.64527	0	0	0.448661	0.645745	1.39182	0	0	0.567989	0.912746	1.73997	0	0	0.448776	0.685229	1.73077	0	0	0.556124	0.996446	1.85796	0	0	0.354369	0.453732	1.80402	0	0	0.421792	0.520675
MSMEG_4298	2	0.263076	1	1	0.0281918	0.0315064	0.260148	1	1	0.0285649	0.0324082	0.289603	1	1	0.0113208	0.0401762	0.286365	1	1	0.0118758	0.0407275	1.53463	0	0	0.623187	0.616247	1.02855	0	0	0.710688	0.942122	0.487022	0	0	0.457414	0.123172	0.571286	0	0	0.518891	0.288114
MSMEG_4302	2	2.0149	0	0	0.255195	0.141645	1.19478	0	0	0.181058	0.800225	2.06519	0	0	0.215568	0.12559	1.23433	1	0	0.0487029	0.658514	1.17549	0	0	0.109342	0.585836	0.958166	0	0	0.239437	0.765575	1.16955	0	0	0.375934	0.687322	0.952552	0	0	0.664265	0.719753
MSMEG_4325	1	0.141283					0.148377					0.0921737					0.0968023					0.336384					0.888948					0.209285					0.553071
MSMEG_4328	13	2.01153	0	0	0.317653	0.837099	3.36166	0	0	0.425812	0.838391	2.02779	0	0	0.961339	0.373643	3.61366	0	0	0.993969	0.442249	2.67332	0	0	0.53815	0.650078	1.61534	0	0	0.872916	0.33528	2.88586	0	0	0.709752	0.425734	1.70377	0	0	0.715864	0.27801
MSMEG_4329	6	0.906732	0	0	0.326271	0.197676	1.0924	0	0	0.83698	0.786912	0.771811	0	0	0.108382	0.0935785	0.883363	0	0	0.202963	0.220655	0.847333	0	0	0.252956	0.219127	1.11357	0	0	0.801512	0.837986	0.767976	0	0	0.185079	0.132463	0.890671	0	0	0.367559	0.372684
MSMEG_4340	9	1.42038	0	0	0.117617	0.21195	1.50113	1	0	0.0108848	0.0820309	1.39769	0	0	0.380231	0.297741	1.45489	0	0	0.11437	0.141451	0.923094	0	0	0.316239	0.51828	1.01299	0	0	0.561368	0.683838	0.873005	0	0	0.2301	0.340886	0.94738	0	0	0.343611	0.803581
MSMEG_4367	4	2.3606	0	0	0.0748069	0.0531988	1.70802	0	0	0.0805508	0.131074	2.69545	0	1	0.0666248	0.0327974	1.92457	0	0	0.0592059	0.0648013	1.39975	0	0	0.276046	0.389625	1.30519	0	0	0.305732	0.380901	1.47102	0	0	0.204449	0.310713	1.36899	0	0	0.205192	0.288893
MSMEG_4381	1	3.02787					2.60155					3.41995					2.93843					1.96633					1.15043					2.28831					1.3388
MSMEG_4463	4	1.68153	0	0	0.0957344	0.181378	2.102	0	0	0.130688	0.110142	1.60933	0	0	0.281977	0.342131	1.99142	0	0	0.254381	0.144272	1.26077	0	0	0.283058	0.46309	1.38827	0	0	0.60467	0.66148	1.33665	0	0	0.546415	0.577918	1.34962	0	0	0.603643	0.596439
MSMEG_4474	1	1.31459					2.13084					1.39183					2.25604					0.950298					1.4698					0.881797					1.36385
MSMEG_4485	8	1.36168	0	0	0.590067	0.257396	1.43867	1	0	0.0232454	0.136215	1.46308	0	0	0.190051	0.227914	1.60859	1	1	0.00120568	0.033784	1.12613	0	0	0.690063	0.963238	1.04659	0	0	0.991062	0.981193	1.28017	0	0	0.329908	0.524925	1.19104	0	0	0.461332	0.516247
MSMEG_4527	6	1.08928	0	0	0.176228	0.818978	0.97936	0	0	0.668799	0.403515	0.957071	0	0	0.553195	0.491835	0.914761	0	0	0.444929	0.387243	1.21595	0	0	0.863306	0.986703	1.29117	0	0	0.534515	0.781289	0.891958	0	0	0.343797	0.478111	0.726304	0	0	0.246448	0.179378
MSMEG_4533	4	0.929778	0	0	0.503085	0.35962	1.03678	0	0	0.901833	0.669444	0.920233	0	0	0.437852	0.41709	1.02905	0	0	0.946008	0.720219	1.28686	0	0	0.413675	0.590235	1.36966	0	0	0.267116	0.305512	1.31413	0	0	0.35362	0.562357	1.38533	0	0	0.194189	0.264275
MSMEG_4645	6	0.596055	0	1	0.100445	0.0096254	0.6494	0	1	0.152127	0.0161248	0.604757	0	1	0.0716153	0.0184488	0.655876	0	1	0.111062	0.0265361	3.25764	1	1	0.0488111	0.0112076	2.01838	0	0	0.38502	0.254188	1.70732	1	0	0.0368119	0.064668	1.16393	0	0	0.84056	0.710537
MSMEG_4674	6	0.829517	0	0	0.198367	0.0753314	0.79203	0	0	0.158891	0.055179	0.78492	0	0	0.150292	0.0719271	0.75469	0	0	0.114821	0.0625777	1.60509	0	1	0.562287	0.0378188	0.638153	1	1	0.0374336	0.0189804	0.837229	0	0	0.2197	0.113905	0.586321	1	1	0.0227331	0.0141579
MSMEG_4700	4	0.603774	0	0	0.134557	0.0691048	0.531234	0	1	0.0795064	0.029229	0.507713	0	1	0.100811	0.042769	0.445265	0	1	0.070466	0.0174705	1.02686	0	0	0.635777	0.338599	0.866589	0	0	0.403562	0.217609	0.867501	0	0	0.429017	0.317418	0.769626	0	0	0.34722	0.231678
MSMEG_4755	2	1.8214	0	0	0.248156	0.185341	2.12803	1	0	0.0184086	0.0762624	1.65873	0	0	0.33953	0.31312	1.92136	0	0	0.0616472	0.106027	1.20397	0	0	0.732485	0.813326	1.31645	0	0	0.388617	0.331029	1.02598	0	0	0.886816	0.783929	1.03402	0	0	0.139935	0.966827
MSMEG_4911	1	0.938162					2.41393					0.899145					2.31354					0.831632					2.76311					0.807198					2.68193
MSMEG_4920	26	0.978136	0	1	0.184314	0.0273625	0.985165	0	0	0.233791	0.05421	0.999796	0	0	0.250543	0.101871	1.01157	0	0	0.32141	0.159047	1.69363	1	0	0.0169931	0.0802495	1.47366	1	1	0.00439162	0.016974	1.68847	1	0	0.0480959	0.102116	1.49296	1	1	0.0270051	0.0221007
MSMEG_4932	4	1.5442	0	0	0.261695	0.480887	1.5999	0	0	0.439976	0.841671	1.04338	0	0	0.862204	0.774546	0.977476	0	0	0.662839	0.504761	80.7018	0	1	0.235148	0.00996886	31.7629	0	1	0.283017	0.0210597	1.7229	1	0	0.0159444	0.0534446	1.12226	0	0	0.704998	0.643524
MSMEG_4936	22	0.312895	1	1	1.39178e-12	1.00057e-11	0.287687	1	1	8.29864e-14	5.23778e-12	0.338416	1	1	1.1046e-10	1.39993e-10	0.301419	1	1	1.31536e-13	3.12998e-11	1.11689	0	0	0.628997	0.744693	1.00012	0	0	0.44798	0.316202	1.19684	0	0	0.491724	0.865254	1.03408	0	0	0.778556	0.722101
MSMEG_4950	1	2.3538					1.13305					2.67169					1.28607					1.74874					4.80514					1.72555					4.74141
MSMEG_4956	7	2.0398	1	1	0.00556072	0.00965994	1.59667	1	0	0.0207967	0.0981386	2.21705	1	0	0.0382868	0.052485	1.71639	0	0	0.125113	0.198449	1.69691	1	1	0.000459152	0.00679635	1.16285	0	0	0.143981	0.358213	1.81101	1	1	0.0227309	0.0357806	1.24287	0	0	0.493686	0.46591
MSMEG_4957	4	1.3587	0	0	0.137339	0.464914	1.98733	0	0	0.183473	0.230901	1.16402	0	0	0.407027	0.9337	1.6296	0	0	0.243954	0.392928	0.981042	0	0	0.751055	0.604061	1.48395	0	0	0.372355	0.441516	0.818684	0	0	0.165792	0.214282	1.17789	0	0	0.691031	0.980526
MSMEG_4958	5	0.954494	0	0	0.574751	0.368246	1.08765	0	0	0.777646	0.803021	0.922873	0	0	0.461607	0.372052	1.05348	0	0	0.999552	0.743711	1.07323	0	0	0.756164	0.909921	1.27644	0	0	0.835329	0.836957	0.913552	0	0	0.463622	0.486023	1.08444	0	0	0.591755	0.603504
MSMEG_4959	7	1.51662	0	0	0.262003	0.756545	7.79968	0	0	0.186044	0.381093	1.47086	0	0	0.219149	0.56333	7.93501	0	0	0.179499	0.238945	0.942762	0	0	0.427894	0.343451	11.8621	0	0	0.447984	0.959191	1.05598	0	0	0.85873	0.659793	12.2892	0	0	0.344105	0.376203
MSMEG_5037	3	1.20559	0	0	0.474165	0.813508	1.42934	0	0	0.158415	0.351876	1.4757	0	0	0.214097	0.362695	1.72038	1	0	0.0391507	0.0982035	1.06739	0	0	0.906085	0.948618	1.40197	0	0	0.540814	0.52604	1.37464	0	0	0.498096	0.545749	1.65263	0	0	0.202639	0.14901
MSMEG_5049	1	0.184896					0.0859603					0.355109					0.165094					56.4308					20.06					29.1699					10.3693
MSMEG_5055	4	1.13054	0	0	0.157946	0.994038	1.18863	0	0	0.0959223	0.743455	1.1073	0	0	0.297248	0.985295	1.165	0	0	0.184392	0.798299	1.70552	0	0	0.2184	0.204876	1.5879	0	0	0.311785	0.287085	1.67839	0	0	0.260968	0.307396	1.56508	0	0	0.367865	0.459454
MSMEG_5058	4	0.717614	0	0	0.11838	0.0746085	0.857871	0	0	0.370169	0.247601	0.648315	1	0	0.0446828	0.0586961	0.778348	0	0	0.21162	0.195087	1.16218	0	0	0.961001	0.504761	1.30886	0	0	0.524817	0.547666	1.11005	0	0	0.955337	0.826895	1.30876	0	0	0.384143	0.402937
MSMEG_5064	1	2.4338					1.98138					2.63527					2.1454					2.17835					1.77816					2.24219					1.83027
MSMEG_5086	2	0.195753	0	1	0.286068	0.0277099	0.195856	0	1	0.240885	0.0270194	0.114115	0	1	0.216634	0.0218477	0.115668	0	1	0.171952	0.0212067	0.219338	0	1	0.25816	0.0222568	0.184224	0	1	0.271493	0.0203522	0.132492	0	1	0.228812	0.0192354	0.11249	0	1	0.24293	0.0185913
MSMEG_5104	3	2.69105	1	1	0.0229234	0.0176517	2.37746	1	1	0.0242989	0.0233918	2.52457	0	1	0.0751069	0.0385417	2.17837	0	1	0.0515513	0.0390848	1.25124	0	0	0.790409	0.993573	1.25572	0	0	0.438512	0.505966	1.28515	0	0	0.751641	0.972461	1.29571	0	0	0.445884	0.533577
MSMEG_5114	1	0.7624					1.08864					0.67182					0.959299					0.701624					0.805296					0.642664					0.737624
MSMEG_5117	1	0.749146					0.790541					0.79078					0.834475					0.77609					1.14282					0.621105					0.914598
MSMEG_5119	2	4.14299	0	0	0.418977	0.154686	4.26516	0	0	0.488222	0.309751	3.1125	0	0	0.200229	0.0540466	3.0606	0	0	0.28898	0.0723732	0.913082	0	0	0.660261	0.575215	0.882862	0	0	0.369496	0.486601	1.12693	0	0	0.148016	0.775276	1.11207	0	0	0.577815	0.763424
MSMEG_5121	3	1.29825	0	0	0.219856	0.58228	1.45507	0	0	0.225203	0.409976	1.52034	0	0	0.38859	0.579127	1.5993	0	0	0.218739	0.283496	1.47055	0	0	0.525393	0.671948	1.25287	0	0	0.279062	0.347725	1.89681	0	0	0.481075	0.571279	1.43141	0	0	0.0831871	0.153933
MSMEG_5164	2	6.06773	0	1	0.0519053	0.0208924	4.24246	0	1	0.147102	0.0292409	4.22257	0	1	0.253334	0.0459838	2.62096	0	0	0.24544	0.0721496	2.06136	0	0	0.217602	0.0848064	1.5226	0	0	0.66887	0.641264	2.23943	0	0	0.0855787	0.06951	1.59982	0	0	0.478546	0.324064
MSMEG_5184	1	1.70307					1.42444					1.92443					1.60958					2.02695					1.52738					2.89057					2.17815
MSMEG_5197	2	0.783708	0	0	0.444418	0.272417	0.729197	0	0	0.0813219	0.196824	0.832037	0	0	0.621784	0.446911	0.754314	0	0	0.356507	0.281134	0.996561	0	0	0.846354	0.739887	0.999803	0	0	0.799345	0.820992	1.77488	0	0	0.323637	0.204261	1.72367	0	0	0.552688	0.415561
MSMEG_5199	2	0.874501	0	0	0.141004	0.374075	0.81798	0	0	0.0933781	0.283026	0.925277	0	0	0.135682	0.521689	0.865497	0	0	0.076194	0.405937	1.14216	0	0	0.214495	0.664646	1.01284	0	0	0.957697	0.926428	1.11502	0	0	0.540924	0.828675	0.95823	0	0	0.664967	0.743083
MSMEG_5239	6	2.94796	1	1	0.0358148	0.0213803	2.81723	1	1	0.00946618	0.00422912	3.48397	1	1	0.00795039	0.00228241	4.41083	1	1	0.0196443	0.00235132	2.20278	0	0	0.213923	0.18987	2.37309	0	0	0.138631	0.0568508	2.15371	0	0	0.133084	0.130384	2.33509	0	1	0.0882547	0.0315566
MSMEG_5240	15	1.51583	0	0	0.356336	0.913419	1.26161	0	0	0.205382	0.793264	1.81039	0	0	0.291964	0.677459	1.41128	0	0	0.161184	0.440196	1.35631	0	0	0.48843	0.73538	1.1947	0	0	0.499262	0.987724	1.65505	0	0	0.315993	0.743123	1.41924	0	0	0.287067	0.54984
MSMEG_5246	6	9.72432	1	1	0.00229818	0.000133073	9.57034	1	1	0.00141642	0.000101337	9.93467	1	1	0.0290498	0.00429463	9.55733	1	1	0.0220402	0.00403797	1.86987	0	0	0.459299	0.373994	2.71023	0	0	0.707502	0.776923	2.04389	0	0	0.785772	0.427256	59.2736	0	0	0.483342	0.740419
MSMEG_5249	14	1.35943	1	0	0.0423938	0.447164	1.31838	0	0	0.148167	0.812992	1.3643	1	0	0.0141721	0.22367	1.25822	1	0	0.013915	0.381077	1.06367	0	0	0.953592	0.596327	1.00055	0	0	0.63907	0.634412	1.13384	0	0	0.817723	0.89964	1.02624	0	0	0.892526	0.790413
MSMEG_5250	3	0.786957	0	0	0.423583	0.260406	1.02256	0	0	0.734437	0.550348	0.742022	0	0	0.416811	0.2663	1.00492	0	0	0.721415	0.80103	0.910091	0	0	0.592942	0.400237	1.07406	0	0	0.827939	0.877452	0.927184	0	0	0.654267	0.666082	1.14478	0	0	0.892903	0.762159
MSMEG_5265	6	1.16912	0	0	0.951836	0.779417	1.42825	0	0	0.57156	0.430101	1.39742	1	0	0.0113681	0.211006	1.79812	1	0	0.0251031	0.0575953	0.901791	0	0	0.433794	0.564058	1.00622	0	0	0.663944	0.663299	1.01285	0	0	0.855562	0.810143	1.33973	0	0	0.326889	0.54878
MSMEG_5270	7	1.00364	0	0	0.520295	0.616266	1.42356	0	0	0.707351	0.568421	0.862365	0	0	0.264769	0.241053	1.14286	0	0	0.859616	0.984391	1.14942	0	0	0.412219	0.94361	1.46754	0	0	0.388118	0.792848	1.07778	0	0	0.439377	0.621039	1.39911	0	0	0.403836	0.615736
MSMEG_5273	15	2.30321	1	1	0.00201626	0.00690773	2.20297	1	1	0.000586267	0.00194352	2.16174	1	1	0.00666188	0.023118	2.06636	1	1	0.00242249	0.010949	2.2606	1	0	0.0329823	0.0988612	2.03809	1	1	0.00603228	0.00444306	2.15372	0	0	0.0596893	0.187139	1.95175	1	1	0.0157289	0.0251116
MSMEG_5274	2	0.721232	0	0	0.241852	0.189588	0.843701	0	0	0.09394	0.322683	0.700979	0	0	0.289664	0.22401	0.815808	0	0	0.216861	0.343809	1.1477	0	0	0.38391	0.669774	1.00056	0	0	0.993796	0.963455	1.25879	0	0	0.252276	0.513478	1.09723	0	0	0.18398	0.764499
MSMEG_5358	4	2.11806	1	1	0.0407676	0.0429737	1.77601	1	0	0.0415513	0.076908	1.85413	0	0	0.0603233	0.0919448	1.51489	1	0	0.0209183	0.147865	1.50018	0	0	0.564847	0.646383	1.16986	0	0	0.781173	0.72395	1.36043	0	0	0.997845	0.593678	1.08383	0	0	0.729666	0.688415
MSMEG_5415	14	1.43321	1	0	3.95225e-05	0.0509674	1.46018	1	1	1.86716e-08	0.00997307	1.45061	1	0	0.00145536	0.0682659	1.45563	1	1	2.77512e-06	0.0182959	0.981321	0	0	0.483968	0.340905	1.00086	0	0	0.893923	0.856932	1.01946	0	0	0.735174	0.484168	1.02017	0	0	0.91345	0.776949
MSMEG_5419	13	3.80751	1	1	1.47639e-05	2.12619e-06	14.0146	1	1	0.000810468	1.68537e-06	3.68354	1	1	2.19036e-05	4.11586e-06	12.1942	1	1	0.000697297	1.6397e-06	1.2153	0	0	0.174117	0.441922	1.44712	0	0	0.11884	0.135659	1.28716	0	0	0.121413	0.372756	1.44478	1	0	0.031087	0.0875935
MSMEG_5427	3	0.993818	0	0	0.871415	0.561154	1.05553	0	0	0.783005	0.785948	1.02849	0	0	0.982566	0.742939	1.09383	0	0	0.704492	0.9899	1.53692	0	0	0.122361	0.146754	1.38834	0	0	0.182802	0.174501	1.57636	0	0	0.193364	0.224293	1.43239	0	0	0.294239	0.303047
MSMEG_5431	1	1.39339					1.17092					1.49035					1.2524					1.68145					1.0352					2.09266					1.28836
MSMEG_5435	7	0.639549	1	1	0.000192473	0.00434602	0.567347	1	1	4.03056e-06	0.00201395	0.531507	1	1	0.000663864	0.00307393	0.470226	1	1	0.000130528	0.00143511	1.92712	0	1	0.425588	0.0409803	1.40349	0	1	0.221631	0.0303971	2.41818	0	0	0.443279	0.183145	1.73359	0	1	0.275708	0.0489263
MSMEG_5438	1	0.843287					0.649632					0.666359					0.513334					1.51415					1.3197					1.20268					1.04823
MSMEG_5441	3	1.6377	0	0	0.40567	0.601364	1.49392	0	0	0.399185	0.56426	2.3712	0	0	0.142104	0.0896297	2.15806	0	0	0.0896998	0.0610106	0.956361	0	0	0.70445	0.786833	0.967611	0	0	0.706706	0.862956	1.27227	0	0	0.152384	0.432565	1.25014	0	0	0.10767	0.33373
MSMEG_5471	1	1.01132					0.814847					1.06564					0.858608					0.770486					0.803089					0.751529					0.783329
MSMEG_5486	3	2.3916	1	1	0.012198	0.0229732	1.88365	1	0	0.0236697	0.0589751	3.04145	1	1	0.0462357	0.0183794	2.34933	0	1	0.0513454	0.0336466	3.5216	0	0	0.229824	0.0566969	1.54775	0	0	0.217455	0.132574	3.55984	0	0	0.30048	0.136469	1.54925	0	0	0.494776	0.388104
MSMEG_5512	7	1.49131	1	0	0.00145624	0.0895853	1.61237	1	1	0.000822009	0.0299959	1.39451	0	0	0.252909	0.271279	1.43294	1	0	0.0414349	0.169668	1.00317	0	0	0.81656	0.604664	1.00933	0	0	0.979979	0.993996	1.02227	0	0	0.830144	0.549192	1.00757	0	0	0.919194	0.839591
MSMEG_5515	5	1.13426	0	0	0.757533	0.964472	1.07366	0	0	0.983719	0.868394	1.07685	0	0	0.914226	0.933971	1.02602	0	0	0.742026	0.790644	0.859559	0	0	0.235266	0.238912	0.762843	0	0	0.0725347	0.0811081	0.897574	0	0	0.379211	0.405879	0.793276	0	0	0.121382	0.135885
MSMEG_5524	2	1.32275	0	0	0.925224	0.997188	1.59604	0	0	0.861798	0.881765	1.07282	0	0	0.940647	0.890672	1.24515	0	0	0.820799	0.870653	2.85549	0	0	0.470157	0.216581	3.81758	0	0	0.520594	0.331029	2.50488	0	0	0.324559	0.105723	3.20913	0	0	0.412588	0.111624
MSMEG_5525	16	0.994223	0	0	0.371781	0.0842822	1.0403	0	0	0.619007	0.143535	1.07878	0	0	0.607857	0.393588	1.12852	0	0	0.826795	0.544909	1.30845	0	0	0.656918	0.751262	1.22419	0	0	0.673546	0.523686	1.40497	0	0	0.770403	0.648406	1.31561	0	0	0.802355	0.558513
MSMEG_5538	7	1.75485	1	1	0.00465642	0.0306864	1.61684	1	1	0.00144464	0.0340289	1.44255	0	0	0.169875	0.301533	1.35736	0	0	0.265711	0.423778	0.879199	0	0	0.251462	0.211349	0.776434	0	0	0.061331	0.0702244	0.756967	0	0	0.0882254	0.060459	0.664661	1	1	0.0255044	0.0174505
MSMEG_5541	8	1.37837	0	0	0.108527	0.377745	1.61028	1	0	0.0352115	0.068536	1.26463	0	0	0.143598	0.566547	1.46374	1	0	0.0271485	0.0954425	1.29673	0	0	0.849355	0.563692	1.28205	0	0	0.151839	0.255921	1.31373	0	0	0.78929	0.587693	1.29348	0	0	0.0996041	0.254745
MSMEG_5672	17	1.56924	1	0	0.0077436	0.0756252	15.0521	0	0	0.0999726	0.0778714	1.61715	1	0	0.0387161	0.107595	16.6155	0	0	0.132004	0.126102	1.22956	0	0	0.824568	0.888953	28.5926	0	0	0.373314	0.593037	1.26557	0	0	0.801964	0.843887	30.5279	0	0	0.545128	0.731015
MSMEG_5676	5	3.24259	0	1	0.0650537	0.0216912	2.35631	0	0	0.116238	0.127446	3.12792	0	1	0.0553849	0.0170876	2.27311	0	0	0.0982961	0.107837	1.98039	1	1	0.0473471	0.0357514	1.84091	1	1	0.0368023	0.017005	1.86743	0	0	0.221498	0.168432	1.66634	0	0	0.187474	0.131044
MSMEG_5684	7	1.48518	1	0	0.0211104	0.156068	1.52233	1	0	0.00853123	0.102812	1.43192	0	0	0.115272	0.306845	1.46075	0	0	0.061549	0.252097	1.04112	0	0	0.780227	0.951998	1.10086	0	0	0.405188	0.669631	0.975473	0	0	0.594723	0.616266	1.03264	0	0	0.846956	0.816138
MSMEG_5706	1	1.30042					2.29962					1.16868					2.06665					0.368246					1.07079					0.343878					0.999933
MSMEG_5715	7	2.26239	1	1	0.0288087	0.0145539	2.31893	1	1	0.0254298	0.0132155	2.07904	0	0	0.103808	0.0515756	2.05653	0	1	0.0784644	0.0418055	1.60496	0	0	0.13698	0.139242	1.51528	0	0	0.145722	0.0943751	1.29041	0	0	0.612586	0.518034	1.21148	0	0	0.701631	0.386022
MSMEG_5721	4	1.54922	0	0	0.444711	0.865898	1.33465	0	0	0.61797	0.961461	1.76234	0	0	0.211162	0.313097	1.5204	0	0	0.277215	0.499684	1.38814	0	0	0.329534	0.465523	1.14709	0	0	0.806099	0.947969	1.55201	0	0	0.231639	0.2898	1.27897	0	0	0.549365	0.613825
MSMEG_5725	2	7.03457	0	0	0.373898	0.0630564	1.95442	0	0	0.128507	0.108487	7.56829	0	0	0.366889	0.0585952	2.08204	0	0	0.131308	0.0902939	7.35576	0	0	0.540108	0.457083	1.3786	0	0	0.774391	0.791523	7.13116	0	0	0.496683	0.249698	1.40422	0	0	0.63895	0.60341
MSMEG_5727	1	1.33813					1.57752					1.30312					1.53625					1.0739					1.78803					1.07282					1.78623
MSMEG_5734	3	1.70984	1	0	0.0091734	0.0924923	1.75799	1	0	0.018558	0.0763692	1.6812	1	0	0.0237702	0.122515	1.71211	1	0	0.000466405	0.0820732	1.79306	0	0	0.0761145	0.0649211	1.49085	0	0	0.482204	0.499365	1.67792	1	0	0.00606923	0.0853653	1.32967	0	0	0.359088	0.406714
MSMEG_5773	1	1.36909					1.43459					1.53381					1.60719					1.10335					1.44066					2.06597					2.69758
MSMEG_5789	10	1.91596	0	0	0.207282	0.627468	115.542	0	0	0.245573	0.495523	1.41048	0	0	0.582682	0.839735	55.3131	0	0	0.324575	0.727715	1.86136	0	0	0.336085	0.820607	1.08432	0	0	0.775381	0.340124	1.60125	0	0	0.763657	0.938079	0.986625	0	0	0.40447	0.503916
MSMEG_5798	2	1.10859	0	0	0.372782	0.952223	1.28805	0	0	0.175817	0.573294	1.10316	0	0	0.627085	0.984816	1.2821	0	0	0.334551	0.631206	0.911777	0	0	0.368746	0.572335	1.0784	0	0	0.366636	0.725033	0.840763	0	0	0.261912	0.417987	0.992735	0	0	0.851358	0.878429
MSMEG_5802	1	1.95533					1.42224					1.95334					1.42079					1.48625					1.19394					1.65334					1.32818
MSMEG_5835	1	0.310563					0.308184					0.254112					0.252165					0.278839					0.223151					0.430668					0.344657
MSMEG_5847	9	1.79526	1	0	0.0294289	0.116903	3.7888	0	0	0.0872383	0.145994	1.48253	0	0	0.90819	0.862047	4.04292	0	0	0.681799	0.971959	2.03362	0	0	0.38588	0.862568	34.4988	0	0	0.432942	0.367052	1.99384	0	0	0.284645	0.533862	19.6369	0	0	0.342254	0.957685
MSMEG_5852	8	2.12361	1	0	0.0420168	0.0647763	1.48571	1	0	0.0162652	0.151445	2.41769	0	0	0.206296	0.411337	1.4984	0	0	0.272979	0.834729	1.48812	0	0	0.548859	0.836927	0.984597	0	0	0.64153	0.603788	2.14183	0	0	0.820514	0.324379	1.08153	0	0	0.633888	0.23616
MSMEG_5866	1	2.45768					1.20785					2.68277					1.31848					1.6473					1.35638					2.60461					2.14463
MSMEG_5870	1	1.53572					1.32659					1.72612					1.49106					1.67205					1.48989					1.88716					1.68156
MSMEG_5892	2	0.938463	0	0	0.750022	0.515296	0.983678	0	0	0.875305	0.672858	1.18014	0	0	0.579591	0.873984	1.2358	0	0	0.636958	0.81442	1.50935	0	0	0.696094	0.751627	1.32312	0	0	0.73164	0.736696	1.55387	0	0	0.627332	0.602427	1.36721	0	0	0.64365	0.60932
MSMEG_5925	2	2.66648	0	0	0.276271	0.0845519	1.68734	0	0	0.340209	0.284292	1.71948	0	0	0.247662	0.226707	1.11522	0	0	0.424612	0.990439	1.72569	0	0	0.469845	0.311095	1.02024	0	0	0.29557	0.939878	4.77334	0	0	0.724807	0.837476	2.12755	0	0	0.851684	0.867324
MSMEG_5937	3	1.16387	0	0	0.65673	0.944954	1.25561	0	0	0.398426	0.787718	0.978538	0	0	0.748174	0.58861	1.06379	0	0	0.405735	0.829619	1.48847	0	0	0.504762	0.535849	1.35696	0	0	0.443627	0.402174	1.29597	0	0	0.54596	0.681207	1.19634	0	0	0.458691	0.587024
MSMEG_6002	1	1.04305					1.09534					1.06407					1.11742					2.10128					1.72303					2.13942					1.75431
MSMEG_6008	3	1.5441	0	0	0.168965	0.295016	1.77266	0	0	0.292862	0.30143	2.11391	0	0	0.0758959	0.0595953	2.3003	0	0	0.0938907	0.0513889	1.35537	0	0	0.76092	0.90565	1.54785	0	0	0.570893	0.393823	1.39207	0	0	0.816222	0.654412	1.81262	0	0	0.700613	0.442071
MSMEG_6073	1	1.95953					2.08114					1.76069					1.86996					1.85973					1.7537					1.70658					1.60928
MSMEG_6074	1	3.06761					2.34263					2.82482					2.15721					1.18213					1.25743					1.09726					1.16716
MSMEG_6094	5	1.06438	0	0	0.583092	0.695076	0.990444	0	0	0.79748	0.450517	1.06413	0	0	0.917585	0.543478	0.975359	0	0	0.647888	0.500072	2.05354	0	0	0.703236	0.650228	1.3126	0	0	0.949827	0.322302	1.97117	0	0	0.579989	0.975837	1.30252	0	0	0.898535	0.758581
MSMEG_6097	2	0.615972	0	0	0.469253	0.164302	0.624942	0	0	0.4754	0.186279	0.725081	0	0	0.564646	0.336671	0.735601	0	0	0.573211	0.343809	0.932774	0	0	0.633873	0.627202	1.00873	0	0	0.975196	0.956715	0.905678	0	0	0.379032	0.590694	0.976622	0	0	0.844665	0.783929
MSMEG_6142	3	1.61745	0	0	0.308363	0.38369	1.12983	0	0	0.657573	0.979803	1.62906	0	0	0.206644	0.282465	1.15323	0	0	0.408534	0.880174	1.09958	0	0	0.761829	0.994491	0.923187	0	0	0.274273	0.572845	1.29765	0	0	0.510799	0.684585	1.0721	0	0	0.741703	0.930308
MSMEG_6193	1	1.26185					1.3729					1.26468					1.37598					1.1012					1.34913					1.09452					1.34094
MSMEG_6195	2	1.23138	0	0	0.600576	0.841884	2.20835	0	0	0.533842	0.451981	0.812036	0	0	0.373927	0.350315	1.25642	0	0	0.599012	0.775276	0.698752	0	0	0.512945	0.27925	1.23296	0	0	0.646009	0.605377	0.616902	0	0	0.533939	0.299786	0.719844	0	0	0.495829	0.305739
MSMEG_6229	5	0.431872	1	1	0.0116312	0.0033894	0.40182	1	1	0.00639562	0.00262614	0.381876	1	1	0.0253561	0.0036612	0.349375	1	1	0.0157221	0.00263385	1.6485	0	0	0.987045	0.384588	0.785235	0	0	0.19536	0.169536	1.02981	0	0	0.569661	0.513759	0.652448	0	0	0.09834	0.0529982
MSMEG_6242	2	1.83458	0	0	0.507167	0.451133	0.965583	0	0	0.643483	0.562782	3.38732	0	0	0.508789	0.35985	1.48775	0	0	0.491819	0.524441	0.893449	0	0	0.716267	0.562782	1.16143	0	0	0.992058	0.982566	0.708393	0	0	0.0699613	0.19439	0.869066	0	0	0.589265	0.530891
MSMEG_6256	10	1.15848	1	0	0.0411535	0.899139	1.25198	1	0	0.0145624	0.497515	1.15814	0	0	0.0834254	0.865385	1.25304	1	0	0.0310889	0.538223	1.30089	1	0	0.0207442	0.156333	1.24952	1	0	0.0419229	0.12961	1.34483	1	0	0.0338603	0.21123	1.28956	0	0	0.0640059	0.246207
MSMEG_6257	1	0.963762					1.03344					1.06931					1.14662					0.908513					0.88625					0.973177					0.949329
MSMEG_6283	1	0.513343					0.581685					0.415665					0.471003					1.41751					1.68972					1.3369					1.59363
MSMEG_6284	9	1.12366	0	0	0.276641	0.948176	1.03493	0	0	0.770141	0.675577	1.05328	0	0	0.761974	0.779563	1.00359	0	0	0.502061	0.657732	1.02141	0	0	0.796713	0.515278	0.881058	0	0	0.0950624	0.189556	1.02895	0	0	0.828715	0.576537	0.953085	0	0	0.41373	0.41197
MSMEG_6286	4	1.12582	0	0	0.522153	0.932908	1.13683	0	0	0.373546	0.940832	0.978026	0	0	0.705316	0.631431	0.998273	0	0	0.761916	0.720964	0.768873	0	0	0.329204	0.221726	0.621603	0	1	0.152156	0.0305835	0.707479	0	0	0.303498	0.162924	0.59483	0	1	0.190526	0.0423623
MSMEG_6337	1	1.13612					0.84723					1.51034					1.12629					1.55838					1.40369					1.55854					1.40383
MSMEG_6351	4	1.19489	0	0	0.429493	0.832332	1.16752	0	0	0.689593	0.769972	1.19307	0	0	0.247815	0.775309	1.15208	0	0	0.521823	0.815272	2.01809	0	0	0.239764	0.178788	1.41496	0	0	0.411208	0.423409	2.29009	0	0	0.250384	0.195774	1.5716	0	0	0.3949	0.473478
MSMEG_6363	4	1.51381	1	0	0.000332639	0.13006	1.42717	1	0	0.00598	0.191336	1.46108	1	0	0.00897976	0.191675	1.37504	1	0	0.0193199	0.283492	1.46848	1	0	0.0014889	0.0801208	1.34879	0	0	0.163784	0.193375	1.85419	1	0	0.0451329	0.0525885	1.61442	1	0	0.0365193	0.052954
MSMEG_6382	4	1.0417	0	0	0.817235	0.655713	0.997878	0	0	0.711234	0.565049	1.25165	0	0	0.989284	0.998013	1.19727	0	0	0.937068	0.883169	1.61113	0	0	0.597338	0.325195	1.10934	0	0	0.568925	0.235196	1.56756	0	0	0.533127	0.418808	1.0479	0	0	0.464248	0.283045
MSMEG_6391	12	1.06016	0	0	0.727102	0.496283	1.08011	0	0	0.414788	0.672535	1.03939	0	0	0.943256	0.487965	1.06464	0	0	0.815632	0.585026	1.28654	0	0	0.250635	0.595324	1.30883	0	0	0.165505	0.30335	1.41258	0	0	0.178819	0.372639	1.40507	0	0	0.0909668	0.133203
MSMEG_6404	8	0.934185	0	0	0.298619	0.207694	0.833578	0	0	0.152952	0.133098	0.769307	0	0	0.0918082	0.0725851	0.680916	0	0	0.0833673	0.0529336	0.64713	1	1	0.0446037	0.00944504	0.466816	1	1	0.0105776	0.000447618	0.595654	1	1	0.0378128	0.0160875	0.428621	1	1	0.0121951	0.000936169
MSMEG_6410	4	0.725259	0	0	0.206177	0.087795	0.730453	0	0	0.265387	0.101338	0.727293	0	0	0.116454	0.118127	0.715704	0	0	0.158908	0.102381	1.43987	0	0	0.750084	0.980526	1.31347	0	0	0.868916	0.792151	1.71667	0	0	0.776835	0.830777	1.55425	0	0	0.870094	0.656432
MSMEG_6413	4	1.23309	0	0	0.805052	0.922616	1.3441	0	0	0.878452	0.796761	1.1219	0	0	0.811156	0.557662	1.1719	0	0	0.922431	0.595057	0.901567	0	0	0.496997	0.455834	0.861966	0	0	0.406376	0.563702	1.29799	0	0	0.128803	0.374437	1.13408	0	0	0.940836	0.981321
MSMEG_6440	5	2.2751	0	0	0.123986	0.0860383	3.14494	0	1	0.0615816	0.0286093	2.00017	0	0	0.0940894	0.101363	2.84575	0	1	0.052864	0.0229985	20.9564	0	0	0.107999	0.11341	16.0694	0	0	0.269076	0.287878	18.2287	0	0	0.190045	0.137294	3.01057	0	0	0.276874	0.265847
MSMEG_6452	6	0.945188	0	0	0.332865	0.264489	1.12112	0	0	0.115986	0.962066	0.886137	0	0	0.0910085	0.220655	1.04886	0	0	0.436084	0.690656	0.849816	0	0	0.0618643	0.131837	1.06857	0	0	0.84043	0.883332	0.778787	1	0	0.0286744	0.0819614	0.977356	0	0	0.621781	0.487237
MSMEG_6458	1	0.930468					0.914794					1.05246					1.03473					8.70437					5.23769					9.79653					5.89487
MSMEG_6471	2	3.16369	0	0	0.340619	0.0971955	2.22011	0	0	0.119983	0.0725974	4.51499	0	0	0.37438	0.0916418	2.934	0	0	0.224666	0.055469	0.502917	0	0	0.0860325	0.0521407	0.519452	0	0	0.442992	0.110046	1.07129	0	0	0.865708	0.785013	0.680885	1	0	0.0095116	0.163875
MSMEG_6511	1	1.3371					1.18768					1.46413					1.30051					1.42694					1.31363					1.45864					1.34281
MSMEG_6512	5	1.4371	1	0	0.0212306	0.231881	1.39835	1	0	0.0275725	0.256024	1.48128	1	0	0.0214344	0.181166	1.47009	0	0	0.063697	0.256397	1.36154	0	0	0.0531807	0.176844	1.48261	0	0	0.053055	0.0582308	1.33126	0	0	0.0841767	0.286667	1.50898	0	0	0.153496	0.175421
MSMEG_6514	1	0.06686					0.0411629					0.00365186					0.0022483					0.436763					0.443879					0.890511					0.90502
MSMEG_6524	1	0.652604					0.616932					0.72342					0.683878					1.18483					0.975432					1.24485					1.02484
MSMEG_6746	12	1.68249	1	1	0.0227759	0.0155039	1.77488	1	1	0.0130082	0.00924423	1.77043	0	1	0.0929754	0.0153334	1.84074	0	1	0.0572813	0.00714265	1.05978	0	0	0.877725	0.601302	1.03092	0	0	0.631881	0.786265	1.12855	0	0	0.916188	0.761222	1.08659	0	0	0.720825	0.952635
MSMEG_6754	2	1.39503	0	0	0.11547	0.428599	1.09236	0	0	0.786601	0.916353	1.50247	0	0	0.11304	0.30908	1.17836	0	0	0.620379	0.875095	1.5168	0	0	0.196482	0.205267	1.19687	0	0	0.289016	0.436037	1.75753	0	0	0.0584676	0.136374	1.39798	0	0	0.180088	0.245661
MSMEG_6756	1	0.855437					0.871704					0.726379					0.740192					1.16495					1.24348					1.08174					1.15467
MSMEG_6759	26	0.383326	1	1	5.62843e-09	3.36837e-12	0.358175	1	1	8.92018e-11	1.80966e-12	0.41209	1	1	1.46567e-08	2.85043e-10	0.378598	1	1	4.58676e-10	3.07367e-11	1.21613	0	0	0.777798	0.413345	0.939485	0	0	0.104899	0.145594	1.55652	0	0	0.968899	0.243157	1.06357	0	0	0.421379	0.355266
MSMEG_6761	5	0.401932	1	1	0.0197088	0.0026649	0.37139	1	1	0.00511681	0.00180445	0.484907	1	1	0.0405944	0.0109783	0.430025	1	1	0.0031352	0.00469025	23.6828	0	1	0.20782	0.0185908	1.41774	0	0	0.885396	0.420114	95.5695	0	0	0.266151	0.0850656	1.39713	0	0	0.0808948	0.146724
MSMEG_6854	2	1.51515	0	0	0.18596	0.316514	1.11593	0	0	0.315947	0.978068	1.8251	0	0	0.0991062	0.148649	1.3467	0	0	0.0630121	0.435207	0.991781	0	0	0.650162	0.734571	0.627852	0	0	0.539825	0.449442	3.04363	0	0	0.212617	0.0502913	2.20523	0	0	0.380006	0.131978
MSMEG_6875	1	2.29089					2.12062					2.33201					2.15868					1.96169					1.10685					2.36414					1.33392
MSMEG_6904	16	1.19656	0	0	0.909809	0.566552	1.30146	0	0	0.95697	0.573293	1.28465	0	0	0.65261	0.708355	1.4412	0	0	0.72571	0.648049	25.1059	0	0	0.142173	0.210112	3.31878	0	0	0.479906	0.369818	5.63213	0	0	0.370335	0.0671581	1.46089	0	0	0.824739	0.404132
MSMEG_6926	1	0.571489					0.53655					0.568179					0.533443					6.21047					5.02611					4.24856					3.43834
MSMEG_6947	1	0.644256					0.459564					0.261268					0.186369					0.148021					0.110684					0.0603359					0.0451165

## Sheet: FDR
	Fold change	5	Three adjustable input parameters shown in green					Hidden columns J to EA contain the cells containing formula to calculate numerical values that are used for the FDR calculation shown to the left.	Th_p5p1ovp7p1N14-PCS	WTh_p5p1ovp7p1N14-PCS	either	Common	Th_p5p1ovp7p1N14-PCS	WTh_p5p1ovp7p1N14-PCS	either	Common	none						Th_p5p1ovp7p1N14-PCS	WTh_p5p1ovp7p1N14-PCS	either	Common	Th_p5p1ovp7p1N14-PCS	WTh_p5p1ovp7p1N14-PCS	either	Common	none						Th_p5p1ovp7p1N14-PCS	WTh_p5p1ovp7p1N14-PCS	either	Common	Th_p5p1ovp7p1N14-PCS	WTh_p5p1ovp7p1N14-PCS	either	Common	none
	MPSP	1
	minPCS	1															1					1									1					1
		ttest	ranksum	either	both	none
UL sample pairings	RA1,UL	4	11	11	4	20	Positives in individual sample parings
	RA2,UL	7	11	11	7	29
	RA3,UL	4	9	9	4	20			1		1
	RA4,UL	6	12	12	6	30			1		1												1		1												1		1
IS sample pairings	RA1,IS	1	4	4	1	17
	RA2,IS	0	3	3	0	21																																1	1
	RA3,IS	1	4	4	1	21				1	1													1	1
	RA4,IS	0	2	2	0	18
									1	1	1	1											1	1	1	1												1	1
										1	1			1	1		1		1	1		1									1					1		1	1			1	1		1		1	1
	Positives	8	17	17	8	42	Positives common in MPSP
	False Positives	1	7	7	1	35	False positives in common MPSP
	FDR	0.125	0.411765	0.411765	0.125	0.833333	False discovery rate		1		1
									1	1	1	1	1	1	1	1	1	1	1	1	1	1	1	1	1	1	1	1	1	1	1	1	1	1	1	1	1	1	1	1	1	1	1	1	1	1	1	1	1
																	1					1																							1
																							1		1
									1		1												1		1												1		1
									1	1	1	1											1	1	1	1											1	1	1	1
									1	1	1	1											1	1	1	1											1	1	1	1
																															1					1
									1	1	1	1											1	1	1	1											1	1	1	1
																							1		1
									1	1	1	1											1	1	1	1											1	1	1	1
									1		1												1		1												1	1	1	1
									1	1	1	1											1	1	1	1	1	1	1	1	1	1	1	1	1	1	1	1	1	1
																																													1
									1	1	1	1	1	1	1	1	1	1	1	1	1	1	1	1	1	1	1	1	1	1	1	1	1	1	1	1	1	1	1	1	1	1	1	1	1	1	1	1	1
										1	1			1	1		1		1	1		1		1	1													1	1			1	1		1		1	1
																															1					1
									1	1	1	1												1	1			1	1		1		1	1		1	1	1	1	1
										1	1																											1	1
																															1					1
																															1					1									1
																							1		1
									1		1
										1	1			1	1		1		1	1		1
									1		1												1		1
									1	1	1	1											1	1	1	1
																															1					1
									1		1												1		1												1		1
									1	1	1	1											1	1	1	1											1	1	1	1
									1	1	1	1											1	1	1	1											1	1	1	1
										1	1			1	1		1		1	1		1		1	1			1	1		1		1	1		1		1	1			1	1		1		1	1
									1	1	1	1											1	1	1	1											1	1	1	1
									1	1	1	1											1	1	1	1											1	1	1	1
																																					1		1
									1	1	1	1											1	1	1	1											1	1	1	1
																							1		1												1		1
																							1	1	1	1
																	1					1																							1
									1	1	1	1											1	1	1	1												1	1
																																					1		1
																	1					1									1					1									1
																																						1	1
									1		1												1	1	1	1											1		1
										1	1													1	1
										1	1												1	1	1	1												1	1
									1	1	1	1											1		1												1	1	1	1
																															1					1
																								1	1
																								1	1																				1
																							1		1
																																						1	1			1	1		1		1	1
																															1					1
									1	1	1	1											1	1	1	1											1	1	1	1
																							1		1
										1	1												1	1	1	1
									1	1	1	1											1	1	1	1											1	1	1	1
										1	1												1		1
									1	1	1	1											1	1	1	1											1	1	1	1
									1	1	1	1																			1					1	1	1	1	1
									1	1	1	1											1	1	1	1											1	1	1	1
									1		1												1		1												1		1
																																													1
										1	1			1	1		1		1	1		1		1	1													1	1
									1	1	1	1																										1	1
									1	1	1	1											1	1	1	1											1		1
																																					1		1
																															1					1
									1	1	1	1												1	1			1	1		1		1	1		1	1	1	1	1
									1	1	1	1	1	1	1	1	1	1	1	1	1	1	1	1	1	1	1	1	1	1	1	1	1	1	1	1	1	1	1	1	1	1	1	1	1	1	1	1	1
																	1					1																							1
									1		1
									1		1
									1		1												1		1
									1	1	1	1											1	1	1	1											1	1	1	1
									1	1	1	1											1	1	1	1	1	1	1	1	1	1	1	1	1	1	1	1	1	1
									1	1	1	1											1	1	1	1											1	1	1	1
									1	1	1	1											1	1	1	1											1	1	1	1
																	1					1									1					1									1
																							1		1
																																						1	1
																							1		1
										1	1													1	1													1	1
																								1	1													1	1
																							1		1
										1	1
									1	1	1	1											1	1	1	1											1	1	1	1
									1	1	1	1											1		1												1		1
																															1					1
																	1					1									1					1
																																					1		1
										1	1			1	1		1		1	1		1		1	1			1	1		1		1	1		1		1	1			1	1		1		1	1
									1	1	1	1											1	1	1	1												1	1
										1	1			1	1		1		1	1		1		1	1													1	1
									1	1	1	1											1	1	1	1											1	1	1	1
									1	1	1	1	1	1	1	1	1	1	1	1	1	1	1	1	1	1	1	1	1	1	1	1	1	1	1	1	1	1	1	1	1	1	1	1	1	1	1	1	1
									1		1																										1		1
																																					1		1
									1	1	1	1											1	1	1	1											1	1	1	1
									1	1	1	1											1		1
									1		1												1	1	1	1											1		1
									1	1	1	1											1	1	1	1	1	1	1	1	1	1	1	1	1	1	1	1	1	1
									1	1	1	1											1	1	1	1											1	1	1	1
									1	1	1	1											1		1												1	1	1	1
									1		1												1	1	1	1
									1	1	1	1											1	1	1	1
																							1		1
									1		1																				1					1	1		1
										1	1																											1	1
									1		1												1		1
									1	1	1	1											1	1	1	1
																	1					1																							1
									1		1												1		1												1		1
																															1					1
									1		1
									1		1												1		1
									1	1	1	1											1	1	1	1											1	1	1	1
									1		1												1		1
									1		1												1		1												1		1
																								1	1
									1		1												1		1												1		1
																	1					1									1					1									1
									1	1	1	1											1	1	1	1												1	1
									1	1	1	1											1	1	1	1											1	1	1	1
									1	1	1	1											1	1	1	1											1	1	1	1
									No fold change				With fold change					With fold change and PCS cts														With fold change and PCS cts														With fold change and PCS cts
									ttest	ranksum	either	both	ttest	ranksum	either	both	neither	ttest	ranksum	either	both	neither	ttest	ranksum	either	both	ttest	ranksum	either	both	neither	ttest	ranksum	either	both	neither	ttest	ranksum	either	both	ttest	ranksum	either	both	neither	ttest	ranksum	either	both
									70	62	86	46	4	11	11	4	20	4	11	11	4	20	72	58	86	44	7	11	11	7	29	7	11	11	7	29	55	56	75	36	4	9	9	4	20	4	9	9	4
[truncated: 81 more columns]
