# Supplementary material for: An assessment of false discovery rates and statistical significance in label-free quantitative proteomics with combined filters
Source: BMC Bioinformatics. 2009 Feb 2;10:43. doi: 10.1186/1471-2105-10-43 (PMC2645366; doi:10.1186/1471-2105-10-43)
Supplement: Additional File 3 — Table S3. Validation with different combinations among SP, RP, SA, SB, and SC. [file 1471-2105-10-43-S3.xls]

## Sheet: Table S3
Validation	Sample	Control		Fold change =2					Fold change =3
				t-test	ranksum	either	both	none	t-test	ranksum	either	both	none
I	SP vs RP (UL)	SP vs RP (IS)	P	22	29	29	22	61	9	14	14	9	22
			FP	1	5	5	1	28	0	2	2	0	13
			FDR	0.0454545	0.172414	0.172414	0.0454545	0.459016	0	0.142857	0.142857	0	0.590909
II	SA vs SB (UL)	SA vs SB (IS)	P	8	26	26	8	57	1	8	8	1	21
			FP	2	11	11	2	35	0	5	5	0	12
	SB vs SC (UL)	SB vs SC (IS)	Pos	0	1	1	0	5	0	0	0	0	3
			FP	1	3	3	1	5	0	1	1	0	2
	SC vs SA (UL)	SC vs SA (IS)	P	1	11	11	1	37	0	4	4	0	15
			FP	0	4	4	0	25	0	2	2	0	12
	Average		P	3	12.6667	12.6667	3	33	0.333333	4	4	0.333333	13
			FP	1	6	6	1	21.6667	0	2.66667	2.66667	0	8.66667
			FDR	0.333333	0.473684	0.473684	0.333333	0.656566	0	0.666667	0.666667	0	0.666667
III	SP vs RP (UL)	SA vs SB (UL)	P	22	29	29	22	61	9	14	14	9	22
			FP	8	26	26	8	57	1	8	8	1	21
		SB vs SC (UL)	P	22	29	29	22	61	9	14	14	9	22
			FP	0	1	1	0	5	0	0	0	0	3
		SC vs SA (UL)	P	22	29	29	22	61	9	14	14	9	22
			FP	1	11	11	1	37	0	4	4	0	15
	Average		P	22	29	29	22	61	9	14	14	9	22
			FP	3	12.6667	12.6667	3	33	0.333333	4	4	0.333333	13
			FDR	0.136364	0.436782	0.436782	0.136364	0.540984	0.037037	0.285714	0.285714	0.037037	0.590909
IV	SP vs RP (IS)	SA vs SB (IS)	P	1	5	5	1	28	0	2	2	0	13
			FP	2	11	11	2	35	0	5	5	0	12
		SB vs SC (IS)	P	1	5	5	1	28	0	2	2	0	13
			FP	1	3	3	1	5	0	1	1	0	2
		SC vs SA (IS)	P	1	5	5	1	28	0	2	2	0	13
			FP	0	4	4	0	25	0	2	2	0	12
	Average		P	1	5	5	1	28	0	2	2	0	13
			FP	1	6	6	1	21.6667	0	2.66667	2.66667	0	8.66667
			FDR	1	1.2	1.2	1	0.77381	n/a	1.33333	1.33333	n/a	0.666667
V	SP vs RP (UL)	LC/MS Injections 1 vs 2 of SP, SA, SB, SC	Pos	22	29	29	22	61	9	14	14	9	22
			FP	0	0	0	0	0	0	0	0	0	0
			FDR	0	0	0	0	0	0	0	0	0	0
