# Supplementary material for: An assessment of false discovery rates and statistical significance in label-free quantitative proteomics with combined filters
Source: BMC Bioinformatics. 2009 Feb 2;10:43. doi: 10.1186/1471-2105-10-43 (PMC2645366; doi:10.1186/1471-2105-10-43)
Supplement: Additional File 4 — Table S4. Validation by comparing the results in this study with those in a previous study [6]. [file 1471-2105-10-43-S4.xls]

## Sheet: Table S4
New locus	Old locus	Protein description	Previous study				This study
			t-test on in silico pooled samples		SAM on triplicates		Criteria: 2-fold change, t-test (p<0.05), MPSP of 4
					RAUL	Threshold
			RAUL	pValue		∆=0.6;2-fold	RAUL
MSMEG_0643	MSMEG0635	heme-binding lipoprotein, putative	0.316229	5.93683e-21	-	-	0.143439
MSMEG_3962	MSMEG3970	lactate 2-monooxygenase	0.135859	5.54798e-86	0.119864	0	0.179439
MSMEG_3158	MSMEG3166	methylmalonyl-CoA mutase, small subunit (mutA)	0.243164	6.05574e-11	0.15989	0	0.234495
MSMEG_4298	MSMEG4301	3-methyl-2-oxobutanoate hydroxymethyltransferase (panB)	1.72023	0.000683495	-	-	0.274798
MSMEG_4936	MSMEG4921	ATP synthase F1, beta subunit (atpD)	0.257825	1.9028e-196	0.253915	0	0.310104
MSMEG_1682	MSMEG1679	monooxygenase, putative	0.0655519	2.06118e-39	0.0197067	0	0.356863
MSMEG_1679	MSMEG1676	amiB (amiB)	0.0280268	0.0128114	-	-	0.36847
MSMEG_6759	MSMEG6720	glycerol kinase (glpK)	0.301897	1e-199	0.233604	0	0.383047
MSMEG_6229	MSMEG6190	glycerol kinase (glpK)	0.250522	9.04551e-16	0.171442	0	0.391236
MSMEG_0911	MSMEG0904	isocitrate lyase (aceA)	0.0643976	2.14909e-64	0.0660391	0	0.406474
MSMEG_6761	MSMEG6721	glpD2 (glpD2)	0.228774	2.94885e-10	0.283945	0	0.422063
MSMEG_1670	MSMEG1667	succinate dehydrogenase, flavoprotein subunit (sdhA)	0.123878	3.56338e-17	0.138006	0	0.464539
MSMEG_0777	MSMEG0772	F420-dependent glucose-6-phosphate dehydrogenase (mer-2)	4.72228	3.38056e-29	3.00982	0	2.18137
MSMEG_5273	MSMEG5258	thiolase, putative	0.994101	0.338531	-	-	2.18357
MSMEG_5239	MSMEG5224	fructose-1,6-bisphosphatase, class II (glpX)	1.5056	7.83949e-16	1.646	-	3.415
MSMEG_0969	MSMEG0959	glutamate-1-semialdehyde-2,1-aminomutase (hemL)	2.45652	0.00030187	-	-	3.68571
MSMEG_4281	MSMEG4283	cytosol aminopeptidase (pepA)	3.39026	4.23809e-41	2.01342	6.69421	3.79832
MSMEG_5419	MSMEG5399	putative lipoprotein	2.37006	1.64393e-15	-	-	8.42496
MSMEG_1037	MSMEG1024	oxidoreductase, zinc-binding (adhA)	12.8122	1.50088e-15	36.7252	6.69421	29.0131
